# Supplementary material for: Enhancing DNA barcode reference libraries by harvesting terrestrial arthropods at the Smithsonian's National Museum of Natural History
Source: Biodivers Data J. 2023 Apr 24;11:e100904. doi: 10.3897/BDJ.11.e100904 (PMC10848724; doi:10.3897/BDJ.11.e100904)
Supplement: Supplementary material 1 — Table S1 [file bdj-11-e100904-s001.xlsx]

## Sheet: Summary
Order	Family	Genus	Species	Museum ID	EZID	Sample ID	Process ID	BIN	Country of Origin	Collection Date	Collection Date Accuracy	Initial Sequencing Method	Sampling Method	Initial COI-5P Seq. Length	NGS FT Phase 1	COI-5P Seq. Length after NGSFT Phase 1	NGSFT Phase 2	Final COI-5P Seq. Length	Flagged Record
Araneae	Araneidae	Acacesia	Acacesia hamata	USNM ENT 01586248		CCDB-35904-A01	SICOF951-19	BOLD:AED8605	United States	02-Aug-1985		NGS	LEG (Subsample)	658[95n]				658[95n]
Araneae	Araneidae	Acacesia	Acacesia hamata	USNM ENT 01586249		CCDB-35904-A02	SICOF952-19		United States	06-Aug-1986		NGS	LEG (Subsample)	463[200n]				463[200n]	Yes
Araneae	Araneidae	Alpaida	Alpaida septemmammata	USNM ENT 01586251		CCDB-35904-A04	SICOF954-19		Peru	10-Oct-1987		NGS	LEG (Subsample)	658[380n]				658[380n]
Araneae	Araneidae	Alpaida	Alpaida truncata	USNM ENT 01586252		CCDB-35904-A05	SICOF955-19	BOLD:ACN9991	Peru	06-Oct-1987		NGS	LEG (Subsample)	658[50n]				658[50n]
Araneae	Araneidae	Amazonepeira	Amazonepeira herrera	USNM ENT 01586250		CCDB-35904-A03	SICOF953-19	BOLD:AED3192	Peru	27-Aug-1988		NGS	LEG (Subsample)	658[89n]				658[89n]
Araneae	Araneidae	Aspidolasius	Aspidolasius branicki	USNM ENT 01586253		CCDB-35904-A06	SICOF956-19	BOLD:AED5605	Bolivia	14-Sep-1987	-6	NGS	LEG (Subsample)	658[0n]				658[0n]
Araneae	Araneidae	Aspidolasius	Aspidolasius branicki	USNM ENT 01586254		CCDB-35904-A07	SICOF957-19		Ecuador	24-Oct-1998		NGS	LEG (Subsample)	658[139n]				658[139n]
Araneae	Araneidae	Caerostris		USNM ENT 01586255		CCDB-35904-A08	SICOF958-19	BOLD:ADK6421	Madagascar	31-Jan-1990	-11	NGS	LEG (Subsample)	537[0n]				537[0n]
Araneae	Araneidae	Chorizopes		USNM ENT 01586256		CCDB-35904-A09	SICOF959-19		Myanmar	25-Oct-1998	-5	NGS	LEG (Subsample)	145[0n]				145[0n]
Araneae	Araneidae	Chorizopes		USNM ENT 01586257		CCDB-35904-A10	SICOF960-19		Myanmar	12-Oct-1998	-5	NGS	LEG (Subsample)	658[139n]				658[139n]
Araneae	Araneidae	Deliochus	Deliochus idoneus	USNM ENT 01586258		CCDB-35904-A11	SICOF961-19	BOLD:ADM0487	Australia	11-Apr-2002	-5	NGS	LEG (Subsample)	658[0n]				658[0n]
Araneae	Araneidae	Deliochus	Deliochus idoneus	USNM ENT 01586259		CCDB-35904-A12	SICOF962-19		Australia	11-Apr-2002	-5	NGS	LEG (Subsample)	658[200n]				658[200n]
Araneae	Araneidae	Enacrosoma	Enacrosoma anomalum	USNM ENT 01586260		CCDB-35904-B01	SICOF963-19		Ecuador	10-Oct-1994		NGS	LEG (Subsample)	130[0n]				130[0n]
Araneae	Araneidae	Enacrosoma	Enacrosoma anomalum	USNM ENT 01586261		CCDB-35904-B02	SICOF964-19		Ecuador	22-Apr-1996		NGS	LEG (Subsample)	0			YES	0[n]
Araneae	Araneidae	Gasteracantha	Gasteracantha cancriformis	USNM ENT 01586262		CCDB-35904-B03	SICOF965-19		United States	27-Sep-1986	-24	NGS	LEG (Subsample)	658[250n]				658[250n]
Araneae	Araneidae	Gasteracantha	Gasteracantha cancriformis	USNM ENT 01586263		CCDB-35904-B04	SICOF966-19		United States	12-Jun-1986		NGS	LEG (Subsample)	0[n]				0[n]
Araneae	Araneidae	Hypognatha		USNM ENT 01586264		CCDB-35904-B05	SICOF967-19		Ecuador	09-Oct-1994		NGS	LEG (Subsample)	0[n]				0[n]
Araneae	Araneidae	Hypognatha		USNM ENT 01586265		CCDB-35904-B06	SICOF968-19		Ecuador	04-Oct-1994		NGS	LEG (Subsample)	0[n]				0[n]
Araneae	Araneidae	Isoxya		USNM ENT 01586266		CCDB-35904-B07	SICOF969-19	BOLD:AED5110	Madagascar	28-Nov-1993	-5	NGS	LEG (Subsample)	658[0n]				658[0n]
Araneae	Araneidae	Manogea	Manogea porracea	USNM ENT 01586267		CCDB-35904-B08	SICOF970-19		French Guiana	05-Aug-1988		NGS	LEG (Subsample)	0			YES	0[n]
Araneae	Araneidae	Mecynogea	Mecynogea lemniscata	USNM ENT 01586268		CCDB-35904-B09	SICOF971-19		United States	27-Jun-1986		NGS	LEG (Subsample)	263			YES	133[0n]
Araneae	Araneidae	Mecynogea	Mecynogea lemniscata	USNM ENT 01586269		CCDB-35904-B10	SICOF972-19		United States	11-Aug-1985	-8	NGS	LEG (Subsample)	463[200n]				463[200n]
Araneae	Araneidae	Ocrepeira	Ocrepeira covillei	USNM ENT 01586270		CCDB-35904-B12	SICOF974-19		Peru	03-Oct-1987		NGS	LEG (Subsample)	658[250n]				658[250n]
Araneae	Araneidae	Ocrepeira	Ocrepeira ectypa	USNM ENT 01586288		CCDB-35904-D05	SICOF991-19	BOLD:ADS9665	United States	15-Sep-1991		NGS	LEG (Subsample)	658[50n]				658[50n]
Araneae	Araneidae	Ocrepeira	Ocrepeira ectypa	USNM ENT 01586295		CCDB-35904-D06	SICOF992-19	BOLD:ADS9665	United States	06-Sep-1991		NGS	LEG (Subsample)	658[50n]				658[50n]
Araneae	Araneidae	Ocrepeira		USNM ENT 01586275		CCDB-35904-B11	SICOF973-19		Argentina	30-Dec-1974		NGS	LEG (Subsample)	352[0n]				352[0n]
Araneae	Araneidae	Parawixia		USNM ENT 01586271		CCDB-35904-C01	SICOF975-19		Ecuador	25-Jun-1994		NGS	LEG (Subsample)	130[0n]				130[0n]
Araneae	Araneidae	Parawixia		USNM ENT 01586272		CCDB-35904-C02	SICOF976-19		Ecuador	08-Feb-1995		NGS	LEG (Subsample)	463[89n]				463[89n]
Araneae	Araneidae	Phonognatha	Phonognatha graeffei	USNM ENT 01586273		CCDB-35904-C03	SICOF977-19	BOLD:AAE6496	Australia	06-Apr-2002		NGS	LEG (Subsample)	540[89n]				540[89n]
Araneae	Araneidae	Phonognatha	Phonognatha graeffei	USNM ENT 01586274		CCDB-35904-C04	SICOF978-19	BOLD:AAE6496	Australia	05-Apr-2002		NGS	LEG (Subsample)	658[0n]				658[0n]
Araneae	Araneidae	Prasonica		USNM ENT 01586276		CCDB-35904-C05	SICOF979-19		Gabon	30-Nov-1976	-90	NGS	LEG (Subsample)	325[50n]				325[50n]
Araneae	Araneidae	Pronous	Pronous peje	USNM ENT 01586277		CCDB-35904-C06	SICOF980-19		Costa Rica	27-Sep-1986		NGS	LEG (Subsample)	0			YES	0[n]
Araneae	Araneidae	Pronous		USNM ENT 01586278		CCDB-35904-C07	SICOF981-19		Panama	30-Jul-1979	-15	NGS	LEG (Subsample)	325[50n]				325[50n]
Araneae	Araneidae	Psyllo		USNM ENT 01586279		CCDB-35904-C08	SICOF982-19		Gabon	30-Nov-1976	-90	NGS	LEG (Subsample)	0[n]				0[n]
Araneae	Araneidae	Scoloderus		USNM ENT 01586280		CCDB-35904-C09	SICOF983-19		Ecuador	07-Feb-1996		NGS	LEG (Subsample)	0[n]				0[n]
Araneae	Araneidae	Scoloderus		USNM ENT 01586281		CCDB-35904-C10	SICOF984-19		Ecuador	22-Jan-1994		NGS	LEG (Subsample)	0[n]				0[n]
Araneae	Araneidae	Spilasma	Spilasma duodecimguttata	USNM ENT 01586282		CCDB-35904-C11	SICOF985-19		Ecuador	07-Feb-1996		NGS	LEG (Subsample)	0[n]				0[n]
Araneae	Araneidae	Spilasma		USNM ENT 01586283		CCDB-35904-C12	SICOF986-19		Ecuador	07-Feb-1996		NGS	LEG (Subsample)	0[n]				0[n]
Araneae	Araneidae	Umbonata		USNM ENT 01586284		CCDB-35904-D01	SICOF987-19		Tanzania	27-May-1997	-10	NGS	LEG (Subsample)	145[1n]				145[1n]
Araneae	Araneidae	Umbonata		USNM ENT 01586285		CCDB-35904-D02	SICOF988-19		Tanzania	27-May-1997	-10	NGS	LEG (Subsample)	0[n]				0[n]
Araneae	Araneidae	Wagneriana		USNM ENT 01586286		CCDB-35904-D03	SICOF989-19		Ecuador	02-Jul-1995		NGS	LEG (Subsample)	658[250n]				658[250n]
Araneae	Araneidae	Wagneriana		USNM ENT 01586287		CCDB-35904-D04	SICOF990-19		Ecuador	06-Oct-1994		NGS	LEG (Subsample)	658[139n]				658[139n]
Araneae	Araneidae	Xylethrus		USNM ENT 01586289		CCDB-35904-D07	SICOF993-19		Panama	30-Jul-1979	-15	NGS	LEG (Subsample)	235[0n]				235[0n]
Araneae	Linyphiidae	Archaraeoncus		USNM ENT 01586290		CCDB-35904-D08	SICOF994-19		Russia	31-Jul-1988	-60	NGS	LEG (Subsample)	0[n]				0[n]
Araneae	Linyphiidae	Callitrichia	Callitrichia sellafrontis	USNM ENT 01586291		CCDB-35904-D09	SICOF995-19		Tanzania	27-May-1997	-10	NGS	LEG (Subsample)	0			YES	0[n]
Araneae	Linyphiidae	Callitrichia	Callitrichia sellafrontis	USNM ENT 01586292		CCDB-35904-D10	SICOF996-19		Tanzania	27-May-1997	-10	NGS	LEG (Subsample)	0[n]				0[n]
Araneae	Linyphiidae	Ceratinopsidis	Ceratinopsidis formosa	USNM ENT 01586293		CCDB-35904-D11	SICOF997-19		United States	06-Aug-1994		NGS	LEG (Subsample)	549[270n]				549[270n]
Araneae	Linyphiidae	Ceratinopsidis	Ceratinopsidis formosa	USNM ENT 01586294		CCDB-35904-D12	SICOF998-19		United States	06-Aug-1994		NGS	LEG (Subsample)	654[270n]				654[270n]
Araneae	Linyphiidae	Concavocephalus	Concavocephalus rubens	USNM ENT 01586296		CCDB-35904-E01	SICOF999-19	BOLD:AED9921	Russia	18-Jul-1992	-3	NGS	LEG (Subsample)	658[1n]				658[1n]
Araneae	Linyphiidae	Connithorax	Connithorax barbatus	USNM ENT 01586297		CCDB-35904-E02	SICOF1000-19		Russia	18-Jul-1992	-3	NGS	LEG (Subsample)	463[0n]				463[0n]
Araneae	Linyphiidae	Connithorax	Connithorax barbatus	USNM ENT 01586298		CCDB-35904-E03	SICOF1001-19	BOLD:AED2027	Russia	18-Jul-1992	-3	NGS	LEG (Subsample)	658[50n]				658[50n]
Araneae	Linyphiidae	Crosbylonia	Crosbylonia borealis	USNM ENT 01586300		CCDB-35904-E05	SICOF1003-19		Russia	19-Aug-1992	-7	NGS	LEG (Subsample)	0			YES	0[n]
Araneae	Linyphiidae	Crosbylonia	Crosbylonia borealis	USNM ENT 01586301		CCDB-35904-E06	SICOF1004-19		Russia	19-Aug-1992	-7	NGS	LEG (Subsample)	133[2n]				133[2n]
Araneae	Linyphiidae	Ctenophysis	Ctenophysis chilensis	USNM ENT 01586299		CCDB-35904-E04	SICOF1002-19	BOLD:AED7874	Chile	26-Jan-2012		NGS	LEG (Subsample)	658[0n]				658[0n]
Araneae	Linyphiidae	Drepanotylus	Drepanotylus borealis	USNM ENT 01586302		CCDB-35904-E07	SICOF1005-19	BOLD:AAU3973	Russia	23-Aug-1990	-2	NGS	LEG (Subsample)	658[0n]				658[0n]
Araneae	Linyphiidae	Dubiaranea	Dubiaranea cerea	USNM ENT 01586303		CCDB-35904-E08	SICOF1006-19		Chile	09-Jan-2001	-5	NGS	LEG (Subsample)	0			YES	133[0n]
Araneae	Linyphiidae	Dubiaranea		USNM ENT 01586304		CCDB-35904-E09	SICOF1007-19		Colombia	15-Feb-1998		NGS	LEG (Subsample)	0[n]				0[n]
Araneae	Linyphiidae	Dubiaranea		USNM ENT 01586305		CCDB-35904-E10	SICOF1008-19		Colombia	15-Feb-1998		NGS	LEG (Subsample)	0[n]				0[n]
Araneae	Linyphiidae	Eborilaira	Eborilaira alpina	USNM ENT 01586306		CCDB-35904-E11	SICOF1009-19	BOLD:AED4748	Russia	18-Jul-1992	-3	NGS	LEG (Subsample)	658[0n]				658[0n]
Araneae	Linyphiidae	Eborilaira	Eborilaira alpina	USNM ENT 01586307		CCDB-35904-E12	SICOF1010-19	BOLD:AED4748	Russia	18-Jul-1992	-3	NGS	LEG (Subsample)	658[50n]				658[50n]
Araneae	Linyphiidae	Eldonnia	Eldonnia kayaensis	USNM ENT 01586308		CCDB-35904-F01	SICOF1011-19		Russia	02-Oct-1997		NGS	LEG (Subsample)	658[145n]				658[145n]
Araneae	Linyphiidae	Epibellowia	Epibellowia septentrionalis	USNM ENT 01586318		CCDB-35904-F04	SICOF1014-19		Russia	24-Sep-1997		NGS	LEG (Subsample)	658[250n]				658[250n]
Araneae	Linyphiidae	Epibellowia	Epibellowia septentrionalis	USNM ENT 01586311		CCDB-35904-F05	SICOF1015-19		Russia	08-Sep-1997		NGS	LEG (Subsample)	658[250n]				658[250n]
Araneae	Linyphiidae	Episolder	Episolder finitimus	USNM ENT 01586309		CCDB-35904-F02	SICOF1012-19		Russia	28-Jun-1996	-2	NGS	LEG (Subsample)	658[139n]				658[139n]
Araneae	Linyphiidae	Episolder	Episolder finitimus	USNM ENT 01586310		CCDB-35904-F03	SICOF1013-19		Russia	28-Jun-1996	-2	NGS	LEG (Subsample)	658[139n]				658[139n]
Araneae	Linyphiidae	Eskovia	Eskovia exarmata	USNM ENT 01586312		CCDB-35904-F06	SICOF1016-19		Russia	05-Aug-1988		NGS	LEG (Subsample)	0			YES	0[n]
Araneae	Linyphiidae	Eskovia	Eskovia exarmata	USNM ENT 01586313		CCDB-35904-F07	SICOF1017-19		Russia	05-Aug-1988		NGS	LEG (Subsample)	145[0n]				145[0n]
Araneae	Linyphiidae	Eskovina	Eskovina clava	USNM ENT 01586333		CCDB-35904-H02	SICOF1036-19	BOLD:ACH6244	Russia	31-Jul-1998	-2	NGS	LEG (Subsample)	426[0n]				426[0n]
Araneae	Linyphiidae	Florinda	Florinda coccinea	USNM ENT 01586314		CCDB-35904-F08	SICOF1018-19		United States	03-Jul-1961		NGS	LEG (Subsample)	0			YES	0[n]
Araneae	Linyphiidae	Florinda	Florinda coccinea	USNM ENT 01586315		CCDB-35904-F09	SICOF1019-19		United States	28-Mar-1961		NGS	LEG (Subsample)	0[n]				0[n]
Araneae	Linyphiidae	Haplinis		USNM ENT 01586319		CCDB-35904-F12	SICOF1022-19		New Zealand	02-Jan-1970		NGS	LEG (Subsample)	658[250n]				658[250n]
Araneae	Linyphiidae	Haplinis		USNM ENT 01586320		CCDB-35904-G01	SICOF1023-19		New Zealand	02-Jan-1970		NGS	LEG (Subsample)	133[0n]				133[0n]
Araneae	Linyphiidae	Herbiphantes	Herbiphantes cericeus	USNM ENT 01586316		CCDB-35904-F10	SICOF1020-19		Russia	08-Sep-1997		NGS	LEG (Subsample)	463[200n]				463[200n]
Araneae	Linyphiidae	Herbiphantes	Herbiphantes cericeus	USNM ENT 01586317		CCDB-35904-F11	SICOF1021-19		Russia	08-Sep-1997		NGS	LEG (Subsample)	658[250n]				658[250n]
Araneae	Linyphiidae	Holminaria	Holminaria prolata	USNM ENT 01586321		CCDB-35904-G02	SICOF1024-19		Russia	18-Jul-1992	-3	NGS	LEG (Subsample)	456[195n]				456[195n]
Araneae	Linyphiidae	Holminaria	Holminaria prolata	USNM ENT 01586322		CCDB-35904-G03	SICOF1025-19	BOLD:AED2770	Russia	18-Jul-1992	-3	NGS	LEG (Subsample)	658[95n]				658[95n]
Araneae	Linyphiidae	Labicymbium	Labicymbium sturmi	USNM ENT 01586323		CCDB-35904-G04	SICOF1026-19		Colombia	08-Feb-1998	-3	NGS	LEG (Subsample)	453[90n]				453[90n]
Araneae	Linyphiidae	Labicymbium	Labicymbium sturmi	USNM ENT 01586324		CCDB-35904-G05	SICOF1027-19		Colombia	08-Feb-1998	-3	NGS	LEG (Subsample)	658[250n]				658[250n]
Araneae	Linyphiidae	Laminacauda	Laminacauda newtoni	USNM ENT 01586327		CCDB-35904-G08	SICOF1030-19		Chile	10-Dec-2000	-9	NGS	LEG (Subsample)	136			YES	136[0n]
Araneae	Linyphiidae	Laminacauda	Laminacauda newtoni	USNM ENT 01586328		CCDB-35904-G09	SICOF1031-19		Chile	10-Dec-2000	-9	NGS	LEG (Subsample)	0[n]				0[n]
Araneae	Linyphiidae	Laperousea		USNM ENT 01586325		CCDB-35904-G06	SICOF1028-19	BOLD:AED8798	Tanzania	28-Mar-1980		NGS	LEG (Subsample)	658[0n]				658[0n]
Araneae	Linyphiidae	Laperousea		USNM ENT 01586326		CCDB-35904-G07	SICOF1029-19	BOLD:AED8798	Tanzania	28-Mar-1980		NGS	LEG (Subsample)	658[50n]				658[50n]
Araneae	Linyphiidae	Neomaso	Neomaso patagonicus	USNM ENT 01586329		CCDB-35904-G10	SICOF1032-19		Chile	26-Jan-2012		NGS	LEG (Subsample)	658[250n]				658[250n]
Araneae	Linyphiidae	Neomaso	Neomaso patagonicus	USNM ENT 01586330		CCDB-35904-G11	SICOF1033-19		Chile	26-Jan-2012		NGS	LEG (Subsample)	658[139n]				658[139n]
Araneae	Linyphiidae	Notholepthyphantes		USNM ENT 01586331		CCDB-35904-G12	SICOF1034-19		Costa Rica	26-Mar-1999	-4	NGS	LEG (Subsample)	325[0n]				325[0n]
Araneae	Linyphiidae	Notholepthyphantes		USNM ENT 01586332		CCDB-35904-H01	SICOF1035-19		Costa Rica	26-Mar-1999	-4	NGS	LEG (Subsample)	658[200n]				658[200n]
Araneae	Linyphiidae	Ophrynia		USNM ENT 01586334		CCDB-35904-H03	SICOF1037-19		Tanzania	27-May-1997	-10	NGS	LEG (Subsample)	0[n]				0[n]
Araneae	Linyphiidae	Ophrynia		USNM ENT 01586335		CCDB-35904-H04	SICOF1038-19		Tanzania	27-May-1997	-10	NGS	LEG (Subsample)	0[n]				0[n]
Araneae	Linyphiidae	Origanates	Origanates rostratus	USNM ENT 01586336		CCDB-35904-H05	SICOF1039-19		United States	27-Jun-1986	-7	NGS	LEG (Subsample)	0			YES	0[n]
Araneae	Linyphiidae	Origanates	Origanates rostratus	USNM ENT 01586337		CCDB-35904-H06	SICOF1040-19		United States	13-Jun-1986	-7	NGS	LEG (Subsample)	0[n]				0[n]
Araneae	Linyphiidae	Pacifiphantes	Pacifiphantes zakharovi	USNM ENT 01586338		CCDB-35904-H07	SICOF1041-19		Russia	04-Oct-1997		NGS	LEG (Subsample)	658[139n]				658[139n]
Araneae	Linyphiidae	Paraglyphesis	Paraglyphesis monticola	USNM ENT 01586339		CCDB-35904-H08	SICOF1042-19		Russia	18-Jul-1997		NGS	LEG (Subsample)	130			YES	130[0n]
Araneae	Linyphiidae	Paraglyphesis	Paraglyphesis monticola	USNM ENT 01586340		CCDB-35904-H09	SICOF1043-19		Russia	18-Jul-1997		NGS	LEG (Subsample)	145[0n]				145[0n]
Araneae	Linyphiidae	Patagoneta	Patagoneta antarctica	USNM ENT 01586341		CCDB-35904-H10	SICOF1044-19		Chile			NGS	LEG (Subsample)	136[0n]				136[0n]
Araneae	Linyphiidae	Procerocymbium	Procerocymbium sibiricum	USNM ENT 01586342		CCDB-35904-H11	SICOF1045-19		Russia	18-Jul-1997		NGS	LEG (Subsample)	463[89n]				463[89n]
Coleoptera	Anthribidae	Cylindroides	Cylindroides alboplagiatus	USNM ENT 01521828		CCDB-32961-C05	SICOC219-18		Kenya	20-Sep-1999	-3	Sanger	LEG (Subsample)	0[n]				0[n]
Coleoptera	Anthribidae	Cylindroides	Cylindroides alboplagiatus	USNM ENT 00195997		CCDB-32961-C06	SICOC220-18	BOLD:ACX6284	Kenya	17-Jan-1999	-2	Sanger	LEG (Subsample)	658[0n]				658[0n]
Coleoptera	Anthribidae	Gynandrocerus	Gynandrocerus antennalis	USNM ENT 01521827		CCDB-32961-C04	SICOC218-18	BOLD:ADV2149	Nigeria	31-Mar-2006	-17	Sanger	LEG (Subsample)	615[0n]				615[0n]
Coleoptera	Anthribidae	Polycorynus	Polycorynus compressicornis	USNM ENT 01521825		CCDB-32961-C02	SICOC216-18	BOLD:ADU8992	Nigeria	31-Mar-2006	-17	Sanger	LEG (Subsample)	554[0n]				554[0n]
Coleoptera	Anthribidae	Polycorynus	Polycorynus compressicornis	USNM ENT 01521826		CCDB-32961-C03	SICOC217-18	BOLD:ADU8992	Nigeria	31-Mar-2006	-17	Sanger	LEG (Subsample)	407[0n]				407[0n]
Coleoptera	Anthribidae			USNM ENT 00933493		CCDB-30443-H04	SICOA563-18	BOLD:ADY3833	Papua New Guinea	04-Feb-2000		Sanger	LEG (Subsample)	0[n]	YES	658[0n]		658[0n]
Coleoptera	Attelabidae	Auletobius	Auletobius congruus	USNM ENT 01452287		CCDB-30442-C05	SICOA409-18		United States	19-Jun-1966		Sanger	LEG (Subsample)	374[0n]				374[0n]
Coleoptera	Attelabidae	Byctiscus	Byctiscus fausti	USNM ENT 01452284		CCDB-30442-C02	SICOA406-18	BOLD:ADY1139	Japan	03-May-1974		Sanger	LEG (Subsample)	0[n]	YES	658[0n]		658[0n]
Coleoptera	Attelabidae	Byctiscus	Byctiscus lacunipennis	USNM ENT 01452285		CCDB-30442-C03	SICOA407-18		Japan	09-Aug-1960		Sanger	LEG (Subsample)	0[n]				0[n]
Coleoptera	Attelabidae	Centrocorynus	Centrocorynus fulvus	USNM ENT 01451985		CCDB-30442-A06	SICOA386-18		Japan	23-May-1974		Sanger	LEG (Subsample)	0[n]	YES	550[89n]		550[89n]
Coleoptera	Attelabidae	Cesauletes	Cesauletes nasalis	USNM ENT 01452288		CCDB-30442-C06	SICOA410-18		United States	27-Mar-1968		Sanger	LEG (Subsample)	0			YES	550[89n]
Coleoptera	Attelabidae	Cycnotrachelus	Cycnotrachelus roelofsi	USNM ENT 01451986		CCDB-30442-A07	SICOA387-18		Japan	23-May-1974		Sanger	LEG (Subsample)	407[0n]				407[0n]
Coleoptera	Attelabidae	Cycnotrachelus	Cycnotrachelus roelofsi	USNM ENT 01451987		CCDB-30442-A08	SICOA388-18		Japan	23-May-1974		Sanger	LEG (Subsample)	0[n]				0[n]
Coleoptera	Attelabidae	Eugnamptus	Eugnamptus angustatus	USNM ENT 01452289		CCDB-30442-C07	SICOA411-18	BOLD:AAY3200	United States	21-Jun-2008	-6	Sanger	LEG (Subsample)	658[0n]				658[0n]
Coleoptera	Attelabidae	Eugnamptus	Eugnamptus pseudonigriventris	USNM ENT 01452290		CCDB-30442-C08	SICOA412-18		United States	03-Jul-2000	-1	Sanger	LEG (Subsample)	265[0n]				265[0n]
Coleoptera	Attelabidae	Euops	Euops eucalypti	USNM ENT 01451999		CCDB-30442-B08	SICOA400-18		Australia	15-Oct-1966		Sanger	LEG (Subsample)	339[0n]				339[0n]
Coleoptera	Attelabidae	Euops	Euops splendida	USNM ENT 01452279		CCDB-30442-B09	SICOA401-18		Japan	26-Jun-1962		Sanger	LEG (Subsample)	0[n]				0[n]
Coleoptera	Attelabidae	Haplorhynchites	Haplorhynchites eximius	USNM ENT 01452291		CCDB-30442-C09	SICOA413-18	BOLD:AAZ4698	United States	26-Jul-1996		Sanger	LEG (Subsample)	658[0n]				658[0n]
Coleoptera	Attelabidae	Haplorhynchites	Haplorhynchites mexicanus	USNM ENT 01452292		CCDB-30442-C10	SICOA414-18		Mexico	30-Sep-1990		Sanger	LEG (Subsample)	0[n]				0[n]
Coleoptera	Attelabidae	Henicolabus	Henicolabus lewisii	USNM ENT 01451992		CCDB-30442-B01	SICOA393-18		Japan	03-May-1974		Sanger	LEG (Subsample)	0[n]	YES	540[200n]		540[200n]
Coleoptera	Attelabidae	Henicolabus	Henicolabus octomaculatus	USNM ENT 01451991		CCDB-30442-A12	SICOA392-18		India	30-Oct-1959	-29	Sanger	LEG (Subsample)	0[n]				0[n]
Coleoptera	Attelabidae	Himatolabus	Himatolabus axillaris	USNM ENT 01451993		CCDB-30442-B02	SICOA394-18	BOLD:ADN8729	Mexico	31-Aug-1997	-30	Sanger	LEG (Subsample)	658[0n]				658[0n]
Coleoptera	Attelabidae	Himatolabus	Himatolabus burleyi	USNM ENT 01451994		CCDB-30442-B03	SICOA395-18		Mexico	02-Sep-1982		Sanger	LEG (Subsample)	307[0n]				307[0n]
Coleoptera	Attelabidae	Homoeolabus	Homoeolabus analis	USNM ENT 01451995		CCDB-30442-B04	SICOA396-18	BOLD:AAJ9696	United States	21-May-2007		Sanger	LEG (Subsample)	658[0n]				658[0n]
Coleoptera	Attelabidae	Homoeolabus	Homoeolabus analis	USNM ENT 01451996		CCDB-30442-B05	SICOA397-18	BOLD:AAJ9696	United States	23-May-2007		Sanger	LEG (Subsample)	658[0n]				658[0n]
Coleoptera	Attelabidae	Hoplapoderus	Hoplapoderus gemmatus	USNM ENT 01451979		CCDB-30440-H11	SICOA285-18		Argentina	31-Jul-1960	-30	Sanger	LEG (Subsample)	0			YES	0[n]
Coleoptera	Attelabidae	Hoplapoderus	Hoplapoderus hystrix	USNM ENT 01451980		CCDB-30442-A01	SICOA381-18		India	31-Oct-1959	-30	Sanger	LEG (Subsample)	0[n]				0[n]
Coleoptera	Attelabidae	Involvulus	Involvulus hirtus	USNM ENT 01452301		CCDB-30442-D07	SICOA423-18		United States	31-Aug-1980	-30	Sanger	LEG (Subsample)	339[0n]				339[0n]
Coleoptera	Attelabidae	Involvulus	Involvulus hirtus	USNM ENT 01452302		CCDB-30442-D08	SICOA424-18		United States	04-Jun-1968		Sanger	LEG (Subsample)	0[n]				0[n]
Coleoptera	Attelabidae	Lasiorhynchites	Lasiorhynchites caeruleocephalus	USNM ENT 01452282		CCDB-30442-B12	SICOA404-18		France	31-Jul-1958	-30	Sanger	LEG (Subsample)	0			YES	658[139n]
Coleoptera	Attelabidae	Lasiorhynchites	Lasiorhynchites caeruleocephalus	USNM ENT 01452283		CCDB-30442-C01	SICOA405-18		France	31-Jul-1958	-30	Sanger	LEG (Subsample)	0[n]				0[n]
Coleoptera	Attelabidae	Mecorhis	Mecorhis ungarica	USNM ENT 01452293		CCDB-30442-C11	SICOA415-18		Turkey	20-May-1962		Sanger	LEG (Subsample)	257[0n]				257[0n]
Coleoptera	Attelabidae	Mecorhis	Mecorhis ungarica	USNM ENT 01452294		CCDB-30442-C12	SICOA416-18		Turkey	27-May-1962		Sanger	LEG (Subsample)	0			YES	130[0n]
Coleoptera	Attelabidae	Merhynchites	Merhynchites bicolor	USNM ENT 01452295		CCDB-30442-D01	SICOA417-18		United States	21-Jun-1968		Sanger	LEG (Subsample)	0[n]				0[n]
Coleoptera	Attelabidae	Merhynchites	Merhynchites wickhami	USNM ENT 01452296		CCDB-30442-D02	SICOA418-18		United States	18-Jun-1976		Sanger	LEG (Subsample)	365[0n]				365[0n]
Coleoptera	Attelabidae	Minurus	Minurus testaceus	USNM ENT 01452286		CCDB-30442-C04	SICOA408-18		Chile	23-Sep-1967		Sanger	LEG (Subsample)	0			YES	0[n]
Coleoptera	Attelabidae	Omolabus	Omolabus callosus	USNM ENT 01451997		CCDB-30442-B06	SICOA398-18		Mexico	18-Aug-1982		Sanger	LEG (Subsample)	407[0n]				407[0n]
Coleoptera	Attelabidae	Omolabus	Omolabus conicollis	USNM ENT 01451998		CCDB-30442-B07	SICOA399-18		Honduras	12-Jul-1980		Sanger	LEG (Subsample)	0[n]				0[n]
Coleoptera	Attelabidae	Paracycnotrachelus	Paracycnotrachelus insularis	USNM ENT 01451988		CCDB-30442-A09	SICOA389-18		Philippines	27-Oct-1963		Sanger	LEG (Subsample)	0			YES	0[n]
Coleoptera	Attelabidae	Paratrachelophorus	Paratrachelophorus longicornis	USNM ENT 01451981		CCDB-30442-A02	SICOA382-18		Japan	26-May-1960		Sanger	LEG (Subsample)	0[n]				0[n]
Coleoptera	Attelabidae	Paratrachelophorus	Paratrachelophorus nodicornis	USNM ENT 01451982		CCDB-30442-A03	SICOA383-18		Taiwan	18-Feb-1972		Sanger	LEG (Subsample)	407[0n]				407[0n]
Coleoptera	Attelabidae	Pilolabus	Pilolabus caesius	USNM ENT 01451989		CCDB-30442-A10	SICOA390-18		Mexico	21-Jul-1979		Sanger	LEG (Subsample)	428[0n]				428[0n]
Coleoptera	Attelabidae	Pilolabus	Pilolabus viridans	USNM ENT 01451990		CCDB-30442-A11	SICOA391-18	BOLD:ADO0384	Mexico	12-Jul-1980	-2	Sanger	LEG (Subsample)	658[0n]				658[0n]
Coleoptera	Attelabidae	Pterocolus	Pterocolus minutus	USNM ENT 01452281		CCDB-30442-B11	SICOA403-18		Mexico	01-Sep-1986		Sanger	LEG (Subsample)	0[n]				0[n]
Coleoptera	Attelabidae	Pterocolus	Pterocolus ovatus	USNM ENT 01452280		CCDB-30442-B10	SICOA402-18	BOLD:ADO6067	United States	23-Jun-1979		Sanger	LEG (Subsample)	658[0n]				658[0n]
Coleoptera	Attelabidae	Temnocerus	Temnocerus aeratus	USNM ENT 01452297		CCDB-30442-D03	SICOA419-18		United States	09-Aug-2007		Sanger	LEG (Subsample)	0[n]	YES	355[89n]		355[89n]
Coleoptera	Attelabidae	Temnocerus	Temnocerus aeratus	USNM ENT 01452298		CCDB-30442-D04	SICOA420-18		United States	09-Aug-2007		Sanger	LEG (Subsample)	0[n]				0[n]
Coleoptera	Attelabidae	Temnocerus	Temnocerus cyanellus	USNM ENT 01452299		CCDB-30442-D05	SICOA421-18		United States	05-Jul-1938		Sanger	LEG (Subsample)	0[n]				0[n]
Coleoptera	Attelabidae	Temnocerus	Temnocerus fossifrons	USNM ENT 01452300		CCDB-30442-D06	SICOA422-18	BOLD:ADO1017	United States	26-May-1989		Sanger	LEG (Subsample)	658[0n]				658[0n]
Coleoptera	Attelabidae	Trachelophorus	Trachelophorus castaneus	USNM ENT 01451983		CCDB-30442-A04	SICOA384-18		Madagascar	24-Sep-1988	-9	Sanger	LEG (Subsample)	0[n]	YES	540[95n]		540[95n]
Coleoptera	Attelabidae	Trachelophorus	Trachelophorus giraffa	USNM ENT 01451984		CCDB-30442-A05	SICOA385-18		Madagascar	10-Oct-1962		Sanger	LEG (Subsample)	0[n]				0[n]
Coleoptera	Belidae	Dicordylus	Dicordylus annulifer	USNM ENT 01453112		CCDB-30453-B06	SICOA1443-18		Chile	18-Dec-1975		Sanger	LEG (Subsample)	0[n]				0[n]
Coleoptera	Belidae	Dicordylus	Dicordylus annulifer	USNM ENT 01453113		CCDB-30453-B07	SICOA1444-18		Chile	18-Dec-1975		Sanger	LEG (Subsample)	0[n]				0[n]
Coleoptera	Belidae	Dicordylus	Dicordylus marmoratus	USNM ENT 01453114		CCDB-30453-B08	SICOA1445-18	BOLD:ADQ6432	Chile	27-Nov-1981	-2	Sanger	LEG (Subsample)	658[0n]				658[0n]
Coleoptera	Belidae	Dicordylus	Dicordylus marmoratus	USNM ENT 01453115		CCDB-30453-B09	SICOA1446-18	BOLD:ADQ6432	Chile	27-Nov-1981	-2	Sanger	LEG (Subsample)	658[0n]				658[0n]
Coleoptera	Belidae	Orthorhynchoides	Orthorhynchoides suturalis	USNM ENT 01453108		CCDB-30453-B02	SICOA1439-18		Australia	31-Jan-1973	-30	Sanger	LEG (Subsample)	0[n]	YES	658[140n]		658[140n]
Coleoptera	Belidae	Orthorhynchoides	Orthorhynchoides suturalis	USNM ENT 01453109		CCDB-30453-B03	SICOA1440-18		Australia	31-Jan-1973	-30	Sanger	LEG (Subsample)	0[n]				0[n]
Coleoptera	Belidae	Rhopalotria	Rhopalotria bicolor	USNM ENT 01453117		CCDB-30453-B11	SICOA1448-18		Mexico	23-Jun-1971		Sanger	LEG (Subsample)	0[n]				0[n]
Coleoptera	Belidae	Rhopalotria	Rhopalotria mollis	USNM ENT 01453116		CCDB-30453-B10	SICOA1447-18		Mexico	15-Aug-1971		Sanger	LEG (Subsample)	0[n]			YES	0[n]
Coleoptera	Belidae	Trichophthalmus	Trichophthalmus miltomerus	USNM ENT 01453110		CCDB-30453-B04	SICOA1441-18		Chile	05-Jan-1982	-3	Sanger	LEG (Subsample)	0[n]				0[n]
Coleoptera	Belidae	Trichophthalmus	Trichophthalmus miltomerus	USNM ENT 01453111		CCDB-30453-B05	SICOA1442-18	BOLD:ADQ5527	Chile	13-Feb-1998		Sanger	LEG (Subsample)	608[0n]				608[0n]
Coleoptera	Brentidae	Allagogus	Allagogus brunneus	USNM ENT 01452326		CCDB-30442-F08	SICOA448-18		Nigeria	30-Jun-1972	-29	Sanger	LEG (Subsample)	0			YES	0[n]
Coleoptera	Brentidae	Allagogus	Allagogus brunneus	USNM ENT 01452327		CCDB-30442-F09	SICOA449-18		Nigeria	30-Jun-1972	-29	Sanger	LEG (Subsample)	0[n]				0[n]
Coleoptera	Brentidae	Allomalia	Allomalia quadrivirgata	USNM ENT 01453162		CCDB-30453-F08	SICOA1493-18		Turkmenistan	27-May-1994		Sanger	LEG (Subsample)	253[0n]			YES	253[0n]
Coleoptera	Brentidae	Allomalia	Allomalia quadrivirgata	USNM ENT 01453163		CCDB-30453-F09	SICOA1494-18		Turkmenistan	27-May-1994		Sanger	LEG (Subsample)	0[n]				0[n]
Coleoptera	Brentidae	Alocentron	Alocentron attenuatum	USNM ENT 01453150		CCDB-30453-E08	SICOA1481-18	BOLD:ABV5339	Canada	01-Aug-1981		Sanger	LEG (Subsample)	658[0n]				658[0n]
Coleoptera	Brentidae	Alocentron	Alocentron relictum	USNM ENT 01453151		CCDB-30453-E09	SICOA1482-18		Mexico	19-Dec-1963		Sanger	LEG (Subsample)	0[n]				0[n]
Coleoptera	Brentidae	Amorphocephala	Amorphocephala imitator	USNM ENT 01452322		CCDB-30442-F04	SICOA444-18		Ethiopia	04-Jul-1965		Sanger	LEG (Subsample)	0[n]				0[n]
Coleoptera	Brentidae	Amorphocephala	Amorphocephala imitator	USNM ENT 01452323		CCDB-30442-F05	SICOA445-18		South Africa	16-Feb-1968		Sanger	LEG (Subsample)	0			YES	658[140n]
Coleoptera	Brentidae	Antliarhis	Antliarhis zamiae	USNM ENT 01453144		CCDB-30453-E02	SICOA1475-18		South Africa	10-Oct-1969		Sanger	LEG (Subsample)	0[n]			YES	0[n]
Coleoptera	Brentidae	Antliarhis	Antliarhis zamiae	USNM ENT 01453145		CCDB-30453-E03	SICOA1476-18		South Africa	23-Dec-1960		Sanger	LEG (Subsample)	0[n]				0[n]
Coleoptera	Brentidae	Apion	Apion iteratum	USNM ENT 01453119		CCDB-30453-C01	SICOA1450-18		Saint Lucia	31-Jul-1963	-30	Sanger	LEG (Subsample)	0[n]				0[n]
Coleoptera	Brentidae	Apion	Apion metum	USNM ENT 01453118		CCDB-30453-B12	SICOA1449-18		British Virgin Islands	23-May-1966		Sanger	LEG (Subsample)	0[n]			YES	0[n]
Coleoptera	Brentidae	Arrhenodes	Arrhenodes minutus	USNM ENT 01452304		CCDB-30442-D10	SICOA426-18	BOLD:AAZ1949	United States	21-Apr-1960		Sanger	LEG (Subsample)	658[0n]				658[0n]
Coleoptera	Brentidae	Arrhenodes	Arrhenodes minutus	USNM ENT 01452305		CCDB-30442-D11	SICOA427-18		United States	21-Apr-1960		Sanger	LEG (Subsample)	0[n]				0[n]
Coleoptera	Brentidae	Arrhenodes	Arrhenodes minutus	USNM ENT 01452308		CCDB-30442-E02	SICOA430-18		United States	11-Jun-1993	-2	Sanger	LEG (Subsample)	0[n]				0[n]
Coleoptera	Brentidae	Arrhenodes	Arrhenodes minutus	USNM ENT 01452351		CCDB-30442-H09	SICOA473-18	BOLD:AAF8687	United States	20-Jun-1984	-9	Sanger	LEG (Subsample)	658[0n]				658[0n]
Coleoptera	Brentidae	Autosebus	Autosebus setosellus	USNM ENT 01452328		CCDB-30442-F10	SICOA450-18	BOLD:ACO6236	Nigeria	06-Dec-1974		Sanger	LEG (Subsample)	0[n]	YES	550[1n]		550[1n]
Coleoptera	Brentidae	Betulapion	Betulapion simile	USNM ENT 01453141		CCDB-30453-D11	SICOA1472-18		United States	16-Jun-1978	-1	Sanger	LEG (Subsample)	165[1n]			YES	165[1n]
Coleoptera	Brentidae	Bolbocranius	Bolbocranius bicolor	USNM ENT 01452315		CCDB-30442-E09	SICOA437-18		Nigeria	07-Apr-1975		Sanger	LEG (Subsample)	0[n]				0[n]
Coleoptera	Brentidae	Bolbocranius	Bolbocranius csikii	USNM ENT 01452316		CCDB-30442-E10	SICOA438-18		Nigeria	11-Apr-1975		Sanger	LEG (Subsample)	0[n]	YES	0[n]	YES	130[0n]
Coleoptera	Brentidae	Brentus	Brentus anchorago	USNM ENT 01452352		CCDB-30442-H10	SICOA474-18	BOLD:AAV6396	Panama	22-Feb-1999	-2	Sanger	LEG (Subsample)	658[0n]				658[0n]
Coleoptera	Brentidae	Brentus	Brentus mexicanus	USNM ENT 01452353		CCDB-30442-H11	SICOA475-18		Mexico	13-Apr-1993	-4	Sanger	LEG (Subsample)	0[n]				0[n]
Coleoptera	Brentidae	Brentus		USNM ENT 01452303		CCDB-30442-D09	SICOA425-18		Mexico	13-Aug-1964		Sanger	LEG (Subsample)	307[0n]				307[0n]
Coleoptera	Brentidae	Brentus		USNM ENT 01452350		CCDB-30442-H08	SICOA472-18		Costa Rica			Sanger	LEG (Subsample)	0[n]				0[n]
Coleoptera	Brentidae	Cerobates	Cerobates laevipennis	USNM ENT 01452309		CCDB-30442-E03	SICOA431-18		Malaysia	31-Aug-1988	-8	Sanger	LEG (Subsample)	0[n]	YES	0[n]	YES	120[0n]
Coleoptera	Brentidae	Cerobates	Cerobates sexsulcatus	USNM ENT 01452310		CCDB-30442-E04	SICOA432-18		Malaysia	01-Aug-1988		Sanger	LEG (Subsample)	0[n]				0[n]
Coleoptera	Brentidae	Chrysapion	Chrysapion auctum	USNM ENT 01453158		CCDB-30453-F04	SICOA1489-18		Nicaragua	24-Aug-1972		Sanger	LEG (Subsample)	0[n]				0[n]
Coleoptera	Brentidae	Chrysapion	Chrysapion chrysocomum	USNM ENT 01453159		CCDB-30453-F05	SICOA1490-18		Costa Rica	02-Aug-1980	-10	Sanger	LEG (Subsample)	296[0n]			YES	296[0n]
Coleoptera	Brentidae	Circapion	Circapion circipenne	USNM ENT 01453128		CCDB-30453-C10	SICOA1459-18		Peru	27-Mar-1978		Sanger	LEG (Subsample)	287[0n]			YES	287[0n]
Coleoptera	Brentidae	Circapion	Circapion circipenne	USNM ENT 01453129		CCDB-30453-C11	SICOA1460-18		Peru	27-Mar-1978		Sanger	LEG (Subsample)	273[0n]				273[0n]
Coleoptera	Brentidae	Coelocephalapion	Coelocephalapion decoloratum	USNM ENT 01453138		CCDB-30453-D08	SICOA1469-18		United States	15-Oct-1973		Sanger	LEG (Subsample)	0[n]				0[n]
Coleoptera	Brentidae	Coelocephalapion	Coelocephalapion pigrae	USNM ENT 01453139		CCDB-30453-D09	SICOA1470-18		Venezuela	23-Nov-1990		Sanger	LEG (Subsample)	0[n]	YES	0[n]	YES	0[n]
Coleoptera	Brentidae	Conapium	Conapium clavipes	USNM ENT 01453132		CCDB-30453-D02	SICOA1463-18	BOLD:ADP9954	Nepal	20-Apr-2000		Sanger	LEG (Subsample)	658[0n]				658[0n]
Coleoptera	Brentidae	Conapium	Conapium clavipes	USNM ENT 01453133		CCDB-30453-D03	SICOA1464-18	BOLD:ADP9955	Nepal	20-Apr-2000		Sanger	LEG (Subsample)	601[0n]				601[0n]
Coleoptera	Brentidae	Corimalia	Corimalia fausti	USNM ENT 01453164		CCDB-30453-F10	SICOA1495-18		China	30-Jul-1993		Sanger	LEG (Subsample)	307[0n]				307[0n]
Coleoptera	Brentidae	Corimalia	Corimalia gurjevae	USNM ENT 01453165		CCDB-30453-F11	SICOA1496-18		China	11-Jul-1992		Sanger	LEG (Subsample)	0[n]				0[n]
Coleoptera	Brentidae	Cylas	Cylas formicarius elegantulus	USNM ENT 01452354		CCDB-30444-A01	SICOA571-18		United States	08-Jul-1978		Sanger	LEG (Subsample)	307[0n]				307[0n]
Coleoptera	Brentidae	Dieckmanniellus	Dieckmanniellus nitidulus	USNM ENT 01453160		CCDB-30453-F06	SICOA1491-18		Iran	13-Nov-1971	-2	Sanger	LEG (Subsample)	0[n]			YES	0[n]
Coleoptera	Brentidae	Dieckmanniellus	Dieckmanniellus nitidulus	USNM ENT 01453161		CCDB-30453-F07	SICOA1492-18		Iran	13-Jun-1963	-3	Sanger	LEG (Subsample)	0[n]				0[n]
Coleoptera	Brentidae	Fallapion	Fallapion pennsylvanicum	USNM ENT 01453126		CCDB-30453-C08	SICOA1457-18		Canada	15-Aug-1968		Sanger	LEG (Subsample)	0[n]				0[n]
Coleoptera	Brentidae	Fallapion	Fallapion robustum	USNM ENT 01453127		CCDB-30453-C09	SICOA1458-18	BOLD:AAZ3626	United States	16-Jun-1978		Sanger	LEG (Subsample)	599[0n]				599[0n]
Coleoptera	Brentidae	Flavopodapion	Flavopodapion gilvipes	USNM ENT 01453136		CCDB-30453-D06	SICOA1467-18		Nepal	06-May-2000		Sanger	LEG (Subsample)	307[0n]				307[0n]
Coleoptera	Brentidae	Flavopodapion	Flavopodapion gilvipes	USNM ENT 01453137		CCDB-30453-D07	SICOA1468-18		Nepal	06-May-2000		Sanger	LEG (Subsample)	271[0n]				271[0n]
Coleoptera	Brentidae	Hormocerus	Hormocerus reticulatus	USNM ENT 01452306		CCDB-30442-D12	SICOA428-18		Sri Lanka	14-Jan-1970	-7	Sanger	LEG (Subsample)	469[2n]				469[2n]
Coleoptera	Brentidae	Hormocerus	Hormocerus reticulatus	USNM ENT 01452307		CCDB-30442-E01	SICOA429-18		Sri Lanka	01-Apr-1973		Sanger	LEG (Subsample)	0[n]				0[n]
Coleoptera	Brentidae	Hyperephanus	Hyperephanus cerdai	USNM ENT 01452311		CCDB-30442-E05	SICOA433-18		Peru	20-Nov-1979	-4	Sanger	LEG (Subsample)	0[n]	YES	0[n]	YES	0[n]
Coleoptera	Brentidae	Hyperephanus	Hyperephanus hirtellus	USNM ENT 01452312		CCDB-30442-E06	SICOA434-18		Peru	10-Nov-1979	-4	Sanger	LEG (Subsample)	0[n]				0[n]
Coleoptera	Brentidae	Hypophyes	Hypophyes minutissimus	USNM ENT 01453166		CCDB-30453-F12	SICOA1497-18		Turkmenistan	23-May-1995		Sanger	LEG (Subsample)	307[0n]				307[0n]
Coleoptera	Brentidae	Hypophyes	Hypophyes pallidulus	USNM ENT 01453167		CCDB-30453-G01	SICOA1498-18	BOLD:ADK2473	Italy	17-Aug-1989		Sanger	LEG (Subsample)	658[0n]				658[0n]
Coleoptera	Brentidae	Lepidapion	Lepidapion argentatum	USNM ENT 01453154		CCDB-30453-E12	SICOA1485-18		Portugal	31-Jul-1960	-30	Sanger	LEG (Subsample)	0[n]			YES	0[n]
Coleoptera	Brentidae	Lepidapion	Lepidapion argentatum	USNM ENT 01453155		CCDB-30453-F01	SICOA1486-18		Portugal	31-Jul-1960	-30	Sanger	LEG (Subsample)	0[n]				0[n]
Coleoptera	Brentidae	Microtrachelizus	Microtrachelizus aethiopicus	USNM ENT 01452317		CCDB-30442-E11	SICOA439-18		Nigeria	31-Aug-1971	-30	Sanger	LEG (Subsample)	0[n]				0[n]
Coleoptera	Brentidae	Microtrachelizus	Microtrachelizus aethiopicus	USNM ENT 01452318		CCDB-30442-E12	SICOA440-18		Nigeria	04-Apr-1975		Sanger	LEG (Subsample)	0[n]	YES	0[n]	YES	0[n]
Coleoptera	Brentidae	Mythapion	Mythapion adesmiae	USNM ENT 01453120		CCDB-30453-C02	SICOA1451-18		Chile	11-Feb-1957		Sanger	LEG (Subsample)	0[n]				0[n]
Coleoptera	Brentidae	Mythapion	Mythapion trifolianum	USNM ENT 01453121		CCDB-30453-C03	SICOA1452-18		Chile	01-Feb-1979		Sanger	LEG (Subsample)	0[n]	YES	550[176n]		550[176n]
Coleoptera	Brentidae	Neapion	Neapion frosti	USNM ENT 01453153		CCDB-30453-E11	SICOA1484-18		United States	10-May-1965		Sanger	LEG (Subsample)	0[n]				0[n]
Coleoptera	Brentidae	Neapion	Neapion xanthoxyli	USNM ENT 01453152		CCDB-30453-E10	SICOA1483-18		United States	15-May-1987		Sanger	LEG (Subsample)	0[n]	YES	550[50n]		550[50n]
Coleoptera	Brentidae	Nemorhinus	Nemorhinus myrmecophagus	USNM ENT 01452358		CCDB-30444-A05	SICOA575-18		French Guiana	20-Aug-1995		Sanger	LEG (Subsample)	307[1n]				307[1n]
Coleoptera	Brentidae	Neoceocephalus	Neoceocephalus olseni	USNM ENT 01452335		CCDB-30442-G05	SICOA457-18		Nigeria	11-Apr-1975		Sanger	LEG (Subsample)	0[n]	YES	550[139n]		550[139n]
Coleoptera	Brentidae	Neoceocephalus	Neoceocephalus ophthalmicus	USNM ENT 01452336		CCDB-30442-G06	SICOA458-18		Cameroon	31-Dec-1959	-364	Sanger	LEG (Subsample)	0[n]				0[n]
Coleoptera	Brentidae	Noterapion	Noterapion kuscheli	USNM ENT 01453123		CCDB-30453-C05	SICOA1454-18		Chile	23-Feb-1981	-6	Sanger	LEG (Subsample)	259[0n]				259[0n]
Coleoptera	Brentidae	Noterapion	Noterapion meorrhynchum	USNM ENT 01453122		CCDB-30453-C04	SICOA1453-18		Chile	23-Feb-1981	-6	Sanger	LEG (Subsample)	307[0n]				307[0n]
Coleoptera	Brentidae	Nothogaster	Nothogaster laevicollis	USNM ENT 01452339		CCDB-30442-G09	SICOA461-18		Nigeria	30-Nov-1971	-29	Sanger	LEG (Subsample)	0[n]				0[n]
Coleoptera	Brentidae	Nothogaster	Nothogaster picipes	USNM ENT 01452340		CCDB-30442-G10	SICOA462-18	BOLD:ABU9887	Ghana	04-Mar-1980		Sanger	LEG (Subsample)	0[n]	YES	658[95n]		658[95n]
Coleoptera	Brentidae	Oncodemerus	Oncodemerus sennai	USNM ENT 01452329		CCDB-30442-F11	SICOA451-18		Cote d'Ivoire	22-Oct-1971		Sanger	LEG (Subsample)	0			YES	145[0n]
Coleoptera	Brentidae	Oncodemerus	Oncodemerus sennai	USNM ENT 01452330		CCDB-30442-F12	SICOA452-18		Nigeria	10-Mar-1969		Sanger	LEG (Subsample)	0[n]				0[n]
Coleoptera	Brentidae	Onychapion	Onychapion tamarisci	USNM ENT 01453148		CCDB-30453-E06	SICOA1479-18		Egypt	25-May-1965	-26	Sanger	LEG (Subsample)	0[n]			YES	0[n]
Coleoptera	Brentidae	Onychapion	Onychapion tamarisci	USNM ENT 01453149		CCDB-30453-E07	SICOA1480-18		Egypt	24-May-1965		Sanger	LEG (Subsample)	0[n]				0[n]
Coleoptera	Brentidae	Orfilaia	Orfilaia brevirostris	USNM ENT 01452344		CCDB-30442-H02	SICOA466-18		Nigeria	01-Dec-1974		Sanger	LEG (Subsample)	0[n]				0[n]
Coleoptera	Brentidae	Orfilaia	Orfilaia vulsellata	USNM ENT 01452343		CCDB-30442-H01	SICOA465-18		Nigeria	04-Apr-1975		Sanger	LEG (Subsample)	0[n]	YES	658[250n]		658[250n]
Coleoptera	Brentidae	Paratrachelizus	Paratrachelizus aureopilosus	USNM ENT 01452355		CCDB-30444-A02	SICOA572-18		Panama	02-Jun-1992	-9	Sanger	LEG (Subsample)	0[n]				0[n]
Coleoptera	Brentidae	Paratrachelizus	Paratrachelizus sternalis	USNM ENT 01452356		CCDB-30444-A03	SICOA573-18		Panama	19-Apr-1993		Sanger	LEG (Subsample)	307[0n]				307[0n]
Coleoptera	Brentidae	Perisymmorphocerus	Perisymmorphocerus latirostris	USNM ENT 01452324		CCDB-30442-F06	SICOA446-18		Nigeria	05-Feb-1978	-1	Sanger	LEG (Subsample)	0[n]				0[n]
Coleoptera	Brentidae	Perisymmorphocerus	Perisymmorphocerus latirostris	USNM ENT 01452325		CCDB-30442-F07	SICOA447-18		Nigeria	05-Feb-1978	-1	Sanger	LEG (Subsample)	378[1n]				378[1n]
Coleoptera	Brentidae	Piezotrachelus		USNM ENT 01453156		CCDB-30453-F02	SICOA1487-18		Zimbabwe	10-Mar-2003		Sanger	LEG (Subsample)	0[n]	YES	325[0n]		325[0n]
Coleoptera	Brentidae	Piezotrachelus		USNM ENT 01453157		CCDB-30453-F03	SICOA1488-18		Zimbabwe	10-Mar-2003		Sanger	LEG (Subsample)	0[n]				0[n]
Coleoptera	Brentidae	Podapion	Podapion gallicola	USNM ENT 01453146		CCDB-30453-E04	SICOA1477-18		United States	21-Jun-1973		Sanger	LEG (Subsample)	307[0n]				307[0n]
Coleoptera	Brentidae	Podapion	Podapion gallicola	USNM ENT 01453147		CCDB-30453-E05	SICOA1478-18		United States	30-Nov-1965	-29	Sanger	LEG (Subsample)	0[n]				0[n]
Coleoptera	Brentidae	Podozemius	Podozemius comparabilis	USNM ENT 01452331		CCDB-30442-G01	SICOA453-18		Cameroon	11-Jan-1974	-1	Sanger	LEG (Subsample)	0[n]				0[n]
Coleoptera	Brentidae	Podozemius	Podozemius comparabilis	USNM ENT 01452332		CCDB-30442-G02	SICOA454-18		Nigeria	04-Apr-1975		Sanger	LEG (Subsample)	0[n]	YES	325[0n]		325[0n]
Coleoptera	Brentidae	Pseudoceocephalus	Pseudoceocephalus depressus	USNM ENT 01452341		CCDB-30442-G11	SICOA463-18		Liberia	06-May-1973		Sanger	LEG (Subsample)	307[0n]				307[0n]
Coleoptera	Brentidae	Pseudoceocephalus	Pseudoceocephalus depressus	USNM ENT 01452342		CCDB-30442-G12	SICOA464-18		Cameroon	31-Dec-1959	-364	Sanger	LEG (Subsample)	0[n]				0[n]
Coleoptera	Brentidae	Raphirhynchus	Raphirhynchus panamensis	USNM ENT 01452357		CCDB-30444-A04	SICOA574-18	BOLD:ACS9132	Panama	30-May-1992		Sanger	LEG (Subsample)	252			YES	658[89n]
Coleoptera	Brentidae	Rhamnapion	Rhamnapion pachymerum	USNM ENT 01453124		CCDB-30453-C06	SICOA1455-18		Chile	01-Feb-1979		Sanger	LEG (Subsample)	0[n]	YES	0[n]	YES	0[n]
Coleoptera	Brentidae	Rhamnapion	Rhamnapion pachymerum	USNM ENT 01453125		CCDB-30453-C07	SICOA1456-18		Chile	01-Feb-1979		Sanger	LEG (Subsample)	0[n]				0[n]
Coleoptera	Brentidae	Rhinopteryx	Rhinopteryx foveipennis	USNM ENT 01452319		CCDB-30442-F01	SICOA441-18		South Africa	12-Apr-1967		Sanger	LEG (Subsample)	307[0n]				307[0n]
Coleoptera	Brentidae	Schizoadidactus	Schizoadidactus napaeus	USNM ENT 01452333		CCDB-30442-G03	SICOA455-18		Nigeria	04-Apr-1975		Sanger	LEG (Subsample)	0[n]	YES	0[n]	YES	145[0n]
Coleoptera	Brentidae	Spatherhinus	Spatherhinus medioximus	USNM ENT 01452320		CCDB-30442-F02	SICOA442-18		Cameroon	31-Dec-1959	-364	Sanger	LEG (Subsample)	0			YES	0[n]
Coleoptera	Brentidae	Spatherhinus	Spatherhinus medioximus	USNM ENT 01452321		CCDB-30442-F03	SICOA443-18		Cameroon	31-Dec-1959	-364	Sanger	LEG (Subsample)	0[n]				0[n]
Coleoptera	Brentidae	Stenapion	Stenapion constricticolle	USNM ENT 01453130		CCDB-30453-C12	SICOA1461-18		Costa Rica	27-Aug-1972		Sanger	LEG (Subsample)	0[n]			YES	0[n]
Coleoptera	Brentidae	Stenapion	Stenapion constricticolle	USNM ENT 01453131		CCDB-30453-D01	SICOA1462-18		Costa Rica	27-Aug-1972		Sanger	LEG (Subsample)	0[n]				0[n]
Coleoptera	Brentidae	Stereodermus	Stereodermus chontalensis	USNM ENT 01452313		CCDB-30442-E07	SICOA435-18		Panama	27-May-1972	-12	Sanger	LEG (Subsample)	274[0n]				274[0n]
Coleoptera	Brentidae	Stereodermus	Stereodermus latirostris	USNM ENT 01452314		CCDB-30442-E08	SICOA436-18		Peru	10-Nov-1979	-4	Sanger	LEG (Subsample)	0			YES	0[n]
Coleoptera	Brentidae	Storeosomus	Storeosomus riisii	USNM ENT 01452345		CCDB-30442-H03	SICOA467-18	BOLD:ADY0459	Nigeria	07-Apr-1975		Sanger	LEG (Subsample)	0[n]	YES	658[95n]		658[95n]
Coleoptera	Brentidae	Storeosomus	Storeosomus riisii	USNM ENT 01452346		CCDB-30442-H04	SICOA468-18		Nigeria	07-Apr-1975		Sanger	LEG (Subsample)	0[n]				0[n]
Coleoptera	Brentidae	Tanaos	Tanaos bicolor	USNM ENT 01453142		CCDB-30453-D12	SICOA1473-18		South Africa	30-May-1968		Sanger	LEG (Subsample)	0[n]			YES	0[n]
Coleoptera	Brentidae	Tanaos	Tanaos bicolor	USNM ENT 01453143		CCDB-30453-E01	SICOA1474-18		South Africa	26-May-1968		Sanger	LEG (Subsample)	0[n]				0[n]
Coleoptera	Brentidae	Trichapion	Trichapion acanonicum	USNM ENT 01453140		CCDB-30453-D10	SICOA1471-18		Mexico	02-Aug-1973		Sanger	LEG (Subsample)	0[n]			YES	0[n]
Coleoptera	Brentidae	Trichoconapion	Trichoconapion hirticorne	USNM ENT 01453134		CCDB-30453-D04	SICOA1465-18		Vietnam	21-Apr-2002	-2	Sanger	LEG (Subsample)	307[0n]				307[0n]
Coleoptera	Brentidae	Trichoconapion	Trichoconapion hirticorne	USNM ENT 01453135		CCDB-30453-D05	SICOA1466-18		Vietnam	21-Apr-2002	-2	Sanger	LEG (Subsample)	307[0n]				307[0n]
Coleoptera	Brentidae	Usambius	Usambius advena	USNM ENT 01452334		CCDB-30442-G04	SICOA456-18		Nigeria	07-Apr-1975		Sanger	LEG (Subsample)	0[n]	YES	0[n]	YES	120[0n]	Yes
Coleoptera	Brentidae	Vasseletia	Vasseletia vasseleti	USNM ENT 01452348		CCDB-30442-H06	SICOA470-18	BOLD:ADN5142	Venezuela	11-Jun-1976	-3	Sanger	LEG (Subsample)	658[0n]				658[0n]
Coleoptera	Brentidae	Vasseletia	Vasseletia vasseleti	USNM ENT 01452349		CCDB-30442-H07	SICOA471-18	BOLD:ADN5142	Venezuela	11-Jun-1976	-3	Sanger	LEG (Subsample)	658[0n]				658[0n]
Coleoptera	Brentidae	Zemioses	Zemioses porcatus	USNM ENT 01452337		CCDB-30442-G07	SICOA459-18		South Africa	31-Dec-1974	-364	Sanger	LEG (Subsample)	0[n]	YES	0[n]	YES	325[50n]
Coleoptera	Brentidae	Zemioses	Zemioses porcatus	USNM ENT 01452338		CCDB-30442-G08	SICOA460-18		Cameroon	31-Dec-1959	-364	Sanger	LEG (Subsample)	0[n]				0[n]
Coleoptera	Brentidae	Zetophloeus	Zetophloeus pugionatus	USNM ENT 01452347		CCDB-30442-H05	SICOA469-18		Uganda	28-Feb-1967	-27	Sanger	LEG (Subsample)	0			YES	0[n]
Coleoptera	Buprestidae			USNM ENT 00933474		CCDB-30443-H03	SICOA562-18		Papua New Guinea	20-Jul-1999		Sanger	LEG (Subsample)	0[n]				0[n]
Coleoptera	Carabidae	Abacetus	Abacetus bipunctatus	USNM ENT 01453470		CCDB-30450-H07	SICOA1231-18		Sri Lanka	01-Nov-1966		Sanger	LEG (Subsample)	407[0n]				407[0n]
Coleoptera	Carabidae	Abacetus	Abacetus chalceus	USNM ENT 01453471		CCDB-30450-H08	SICOA1232-18		Sri Lanka	31-Jan-1977	-4	Sanger	LEG (Subsample)	0[n]				0[n]
Coleoptera	Carabidae	Abacetus		USNM ENT 01452809		CCDB-30452-A01	SICOA1331-18		Cote d'Ivoire	08-Oct-1971		Sanger	LEG (Subsample)	278[0n]				278[0n]
Coleoptera	Carabidae	Abaris	Abaris aenea	USNM ENT 01453444		CCDB-30450-F05	SICOA1205-18		Panama	09-Jul-1974		Sanger	LEG (Subsample)	0[n]				0[n]
Coleoptera	Carabidae	Abaris	Abaris striolata	USNM ENT 01453445		CCDB-30450-F06	SICOA1206-18		Peru	15-Nov-1979	-4	Sanger	LEG (Subsample)	0[n]	YES	540[90n]		540[90n]
Coleoptera	Carabidae	Abax	Abax continuus	USNM ENT 01453442		CCDB-30450-F03	SICOA1203-18		Italy	31-Mar-1957	-30	Sanger	LEG (Subsample)	0[n]				0[n]
Coleoptera	Carabidae	Abax	Abax pyrenaeus	USNM ENT 01453443		CCDB-30450-F04	SICOA1204-18		France	30-Jun-1979	-29	Sanger	LEG (Subsample)	0[n]	YES	540[89n]		540[89n]
Coleoptera	Carabidae	Acanthoscelis	Acanthoscelis ruficornis	USNM ENT 01452893		CCDB-30452-H01	SICOA1415-18		South Africa			Sanger	LEG (Subsample)	0[n]				0[n]
Coleoptera	Carabidae	Acanthoscelis	Acanthoscelis ruficornis	USNM ENT 01452894		CCDB-30452-H02	SICOA1416-18		South Africa			Sanger	LEG (Subsample)	0[n]				0[n]
Coleoptera	Carabidae	Acinopus	Acinopus gutturosus	USNM ENT 01453336		CCDB-30448-E04	SICOA1002-18		Spain	31-May-1976	-30	Sanger	LEG (Subsample)	0[n]				0[n]
Coleoptera	Carabidae	Acinopus	Acinopus laevigatus	USNM ENT 01453337		CCDB-30448-E05	SICOA1003-18	BOLD:AAP7119	Tajikistan	31-May-1979	-30	Sanger	LEG (Subsample)	0[n]	YES	658[0n]		658[0n]
Coleoptera	Carabidae	Actenonyx	Actenonyx bembidioides	USNM ENT 01453390		CCDB-30450-A11	SICOA1151-18	BOLD:ADP0117	New Zealand	07-Mar-1992		Sanger	LEG (Subsample)	658[0n]				658[0n]
Coleoptera	Carabidae	Actenonyx	Actenonyx bembidioides	USNM ENT 01453391		CCDB-30450-A12	SICOA1152-18		New Zealand	07-Mar-1992		Sanger	LEG (Subsample)	0[n]				0[n]
Coleoptera	Carabidae	Acupalpus	Acupalpus pauperculus	USNM ENT 01452995		CCDB-30445-H08	SICOA757-18	BOLD:AAV9904	United States	04-Jun-1968		Sanger	LEG (Subsample)	345[3n]				345[3n]
Coleoptera	Carabidae	Acupalpus	Acupalpus pauperculus	USNM ENT 01452996		CCDB-30445-H09	SICOA758-18		United States	04-Jun-1968		Sanger	LEG (Subsample)	0[n]				0[n]
Coleoptera	Carabidae	Agonum	Agonum elongatulum	USNM ENT 01454083		CCDB-30447-H01	SICOA940-18		United States	01-Nov-1961		Sanger	LEG (Subsample)	0[n]				0[n]
Coleoptera	Carabidae	Agonum	Agonum punctiforme	USNM ENT 01454085		CCDB-30447-H03	SICOA942-18		United States	22-Jul-2008		Sanger	LEG (Subsample)	0[n]				0[n]
Coleoptera	Carabidae	Agonum	Agonum texanum	USNM ENT 01454084		CCDB-30447-H02	SICOA941-18		United States	27-Jun-1967		Sanger	LEG (Subsample)	307[0n]				307[0n]
Coleoptera	Carabidae	Agra	Agra rileyi	USNM ENT 01452683		CCDB-30439-D11	SICOA142-18		United States	21-Oct-1993		Sanger	LEG (Subsample)	350[0n]				350[0n]
Coleoptera	Carabidae	Agra	Agra rileyi	USNM ENT 01452684		CCDB-30439-D12	SICOA143-18		United States	19-Oct-2002	-1	Sanger	LEG (Subsample)	407[0n]				407[0n]
Coleoptera	Carabidae	Allotriopus		USNM ENT 01454088		CCDB-30447-H06	SICOA945-18	BOLD:ADP1827	Guatemala	10-Aug-1974	-1	Sanger	LEG (Subsample)	457[1n]				457[1n]
Coleoptera	Carabidae	Allotriopus		USNM ENT 01454089		CCDB-30447-H07	SICOA946-18	BOLD:ADP1827	Guatemala	10-Aug-1974	-1	Sanger	LEG (Subsample)	658[0n]				658[0n]
Coleoptera	Carabidae	Amara	Amara aenea	USNM ENT 01452848		CCDB-30452-D04	SICOA1370-18	BOLD:AAC4902	United States	19-Mar-2008		Sanger	LEG (Subsample)	658[0n]				658[0n]
Coleoptera	Carabidae	Amara	Amara blanchardi	USNM ENT 01452857		CCDB-30452-E01	SICOA1379-18		United States	31-Jul-1973	-30	Sanger	LEG (Subsample)	501[0n]				501[0n]
Coleoptera	Carabidae	Amara	Amara gigantea	USNM ENT 01452854		CCDB-30452-D10	SICOA1376-18	BOLD:ADP3615	Japan	31-Oct-1979	-30	Sanger	LEG (Subsample)	658[0n]				658[0n]
Coleoptera	Carabidae	Amara	Amara littoralis	USNM ENT 01452849		CCDB-30452-D05	SICOA1371-18		United States	09-Jul-1988	-4	Sanger	LEG (Subsample)	407[0n]				407[0n]
Coleoptera	Carabidae	Amara	Amara sinuosa	USNM ENT 01452855		CCDB-30452-D11	SICOA1377-18	BOLD:AAY7567	United States	31-Aug-1972	-30	Sanger	LEG (Subsample)	658[0n]				658[0n]
Coleoptera	Carabidae	Amara	Amara sinuosa	USNM ENT 01452856		CCDB-30452-D12	SICOA1378-18	BOLD:AAY7567	United States	04-Aug-1970		Sanger	LEG (Subsample)	658[0n]				658[0n]
Coleoptera	Carabidae	Amblycheila	Amblycheila baroni	USNM ENT 01452972		CCDB-30445-F09	SICOA734-18		United States	15-Jul-1981		Sanger	LEG (Subsample)	407[0n]				407[0n]
Coleoptera	Carabidae	Amblycheila	Amblycheila cylindriformis	USNM ENT 01452973		CCDB-30445-F10	SICOA735-18	BOLD:ACA2325	United States	01-Jul-2008		Sanger	LEG (Subsample)	407[0n]				407[0n]
Coleoptera	Carabidae	Amblygnathus	Amblygnathus iripennis	USNM ENT 01452997		CCDB-30445-H10	SICOA759-18	BOLD:AAZ2851	United States	31-May-1968		Sanger	LEG (Subsample)	407[1n]				407[1n]
Coleoptera	Carabidae	Amblygnathus	Amblygnathus iripennis	USNM ENT 01452998		CCDB-30445-H11	SICOA760-18		United States	31-May-1968		Sanger	LEG (Subsample)	0[n]				0[n]
Coleoptera	Carabidae	Amblystomus	Amblystomus rotundiceps	USNM ENT 01453368		CCDB-30448-G12	SICOA1034-18		Sri Lanka	03-Nov-1976	-6	Sanger	LEG (Subsample)	407[0n]				407[0n]
Coleoptera	Carabidae	Amblystomus	Amblystomus vulneratus	USNM ENT 01453367		CCDB-30448-G11	SICOA1033-18		Sri Lanka	26-Jan-1977	-1	Sanger	LEG (Subsample)	0[n]				0[n]
Coleoptera	Carabidae	Amphasia	Amphasia interstitialis	USNM ENT 01452999		CCDB-30447-A01	SICOA856-18		Costa Rica	19-May-1996		Sanger	LEG (Subsample)	0[n]				0[n]
Coleoptera	Carabidae	Amphasia	Amphasia interstitialis	USNM ENT 01454000		CCDB-30447-A02	SICOA857-18	BOLD:ADP2040	Costa Rica	19-May-1996		Sanger	LEG (Subsample)	658[0n]				658[0n]
Coleoptera	Carabidae	Anatrichis	Anatrichis minuta	USNM ENT 01454008		CCDB-30447-A10	SICOA865-18		United States	31-May-1968		Sanger	LEG (Subsample)	0[n]				0[n]
Coleoptera	Carabidae	Anatrichis	Anatrichis minuta	USNM ENT 01452902		CCDB-30452-H10	SICOA1424-18		United States	12-May-1969		Sanger	LEG (Subsample)	0			YES	0[n]
Coleoptera	Carabidae	Anatrichis	Anatrichis minuta	USNM ENT 01452903		CCDB-30452-H11	SICOA1425-18		United States	02-May-1967		Sanger	LEG (Subsample)	0[n]				0[n]
Coleoptera	Carabidae	Anatrichis		USNM ENT 01454009		CCDB-30447-A11	SICOA866-18		Panama	29-May-1977		Sanger	LEG (Subsample)	0[n]	YES	0[n]		0[n]
Coleoptera	Carabidae	Anaulacus	Anaulacus adelioides	USNM ENT 01452756		CCDB-30443-C01	SICOA500-18		Sri Lanka	09-Mar-1970	-10	Sanger	LEG (Subsample)	0[n]				0[n]
Coleoptera	Carabidae	Anaulacus	Anaulacus ampliusculus	USNM ENT 01452879		CCDB-30452-F11	SICOA1401-18		Panama	08-Apr-1975		Sanger	LEG (Subsample)	0[n]	YES	540[200n]		540[200n]
Coleoptera	Carabidae	Anaulacus	Anaulacus ampliusculus	USNM ENT 01452880		CCDB-30452-F12	SICOA1402-18		Panama	16-Nov-1962		Sanger	LEG (Subsample)	0[n]				0[n]
Coleoptera	Carabidae	Anaulacus	Anaulacus ciliatus	USNM ENT 01452881		CCDB-30452-G01	SICOA1403-18		United Kingdom	27-Jan-1998		Sanger	LEG (Subsample)	0[n]				0[n]
Coleoptera	Carabidae	Anaulacus	Anaulacus ciliatus	USNM ENT 01452882		CCDB-30452-G02	SICOA1404-18		United Kingdom	27-Jan-1998		Sanger	LEG (Subsample)	252[2n]				252[2n]
Coleoptera	Carabidae	Anaulacus	Anaulacus opaculus	USNM ENT 01452757		CCDB-30443-C02	SICOA501-18		Sri Lanka	09-Mar-1970	-10	Sanger	LEG (Subsample)	0[n]				0[n]
Coleoptera	Carabidae	Anchomenus	Anchomenus funebris	USNM ENT 01452899		CCDB-30452-H07	SICOA1421-18		United States	15-Oct-1940		Sanger	LEG (Subsample)	0			YES	0[n]
Coleoptera	Carabidae	Anchomenus	Anchomenus funebris	USNM ENT 01452900		CCDB-30452-H08	SICOA1422-18		United States	15-Oct-1940		Sanger	LEG (Subsample)	0[n]				0[n]
Coleoptera	Carabidae	Aniara	Aniara sepulchralis	USNM ENT 01452966		CCDB-30445-F03	SICOA728-18	BOLD:ADP1535	Guyana	25-Dec-1983		Sanger	LEG (Subsample)	561[0n]				561[0n]
Coleoptera	Carabidae	Aniara	Aniara sepulchralis	USNM ENT 01452967		CCDB-30445-F04	SICOA729-18	BOLD:ADP1535	Guyana	15-Dec-1983		Sanger	LEG (Subsample)	407[0n]				407[0n]
Coleoptera	Carabidae	Anillinus	Anillinus dohrni	USNM ENT 01452884		CCDB-30452-G04	SICOA1406-18		United States	15-Jun-1973		Sanger	LEG (Subsample)	0[n]				0[n]
Coleoptera	Carabidae	Anillinus	Anillinus dohrni	USNM ENT 01452885		CCDB-30452-G05	SICOA1407-18		United States	15-Jun-1973		Sanger	LEG (Subsample)	658[0n]				658[0n]	Yes
Coleoptera	Carabidae	Anillinus	Anillinus valentinei	USNM ENT 01452883		CCDB-30452-G03	SICOA1405-18		United States	30-Sep-1976	-29	Sanger	LEG (Subsample)	0[n]				0[n]
Coleoptera	Carabidae	Anisodactylus	Anisodactylus discoideus	USNM ENT 01454001		CCDB-30447-A03	SICOA858-18		United States	04-Jun-1961		Sanger	LEG (Subsample)	307[0n]				307[0n]
Coleoptera	Carabidae	Anisodactylus	Anisodactylus punctatipennis	USNM ENT 01453358		CCDB-30448-G02	SICOA1024-18	BOLD:ADC1990	Japan	03-Jun-1973		Sanger	LEG (Subsample)	658[0n]				658[0n]
Coleoptera	Carabidae	Anisodactylus	Anisodactylus signatus	USNM ENT 01453348		CCDB-30448-F04	SICOA1014-18		Hungary	21-Feb-1979		Sanger	LEG (Subsample)	0[n]				0[n]
Coleoptera	Carabidae	Anomostomus	Anomostomus orientalis	USNM ENT 01453361		CCDB-30448-G05	SICOA1027-18	BOLD:AEI6416	Sri Lanka	19-Mar-1970	-9	Sanger	LEG (Subsample)	0			YES	658[89n]
Coleoptera	Carabidae	Anomostomus	Anomostomus orientalis	USNM ENT 01453362		CCDB-30448-G06	SICOA1028-18		Sri Lanka	19-Mar-1970	-9	Sanger	LEG (Subsample)	0[n]				0[n]
Coleoptera	Carabidae	Anomotarus	Anomotarus stigmula	USNM ENT 01452945		CCDB-30445-D06	SICOA707-18		Sri Lanka	10-Mar-1972	-2	Sanger	LEG (Subsample)	407[1n]				407[1n]
Coleoptera	Carabidae	Anomotarus	Anomotarus stigmula	USNM ENT 01452946		CCDB-30445-D07	SICOA708-18		Sri Lanka	05-Aug-1973		Sanger	LEG (Subsample)	0[n]				0[n]
Coleoptera	Carabidae	Anthia	Anthia omoplata	USNM ENT 01452637		CCDB-30439-A01	SICOA096-18		South Africa	18-Feb-1968	-4	Sanger	LEG (Subsample)	0[n]				0[n]
Coleoptera	Carabidae	Anthia	Anthia sexgutatta	USNM ENT 01452638		CCDB-30439-A02	SICOA097-18		India	24-Jul-1982		Sanger	LEG (Subsample)	0[n]	YES	658[250n]		658[250n]
Coleoptera	Carabidae	Anthracus	Anthracus annamensis	USNM ENT 01453354		CCDB-30448-F10	SICOA1020-18		Sri Lanka	11-May-1974		Sanger	LEG (Subsample)	0[n]	YES	540[95n]		540[95n]
Coleoptera	Carabidae	Anthracus	Anthracus annamensis	USNM ENT 01453355		CCDB-30448-F11	SICOA1021-18		Sri Lanka	24-Jan-1970	-9	Sanger	LEG (Subsample)	0[n]				0[n]
Coleoptera	Carabidae	Apenes	Apenes hilariola	USNM ENT 01452914		CCDB-30445-A11	SICOA676-18		Mexico	27-Jun-2004		Sanger	LEG (Subsample)	407[0n]				407[0n]
Coleoptera	Carabidae	Apenes	Apenes lucidula	USNM ENT 01452994		CCDB-30445-H07	SICOA756-18	BOLD:ADO9286	United States	25-Jul-1998		Sanger	LEG (Subsample)	658[0n]				658[0n]
Coleoptera	Carabidae	Apenes	Apenes morio	USNM ENT 01452915		CCDB-30445-A12	SICOA677-18		Dominican Republic	13-Dec-2003		Sanger	LEG (Subsample)	407[0n]				407[0n]
Coleoptera	Carabidae	Apristus	Apristus pugetanus	USNM ENT 01452777		CCDB-30443-D10	SICOA521-18	BOLD:ADY5237	United States	30-Jun-1977	-29	Sanger	LEG (Subsample)	0[n]	YES	658[0n]		658[0n]
Coleoptera	Carabidae	Apristus	Apristus subsulcatus	USNM ENT 01452904		CCDB-30445-A01	SICOA666-18		United States	31-May-1976	-30	Sanger	LEG (Subsample)	0[n]				0[n]
Coleoptera	Carabidae	Aptinus	Aptinus bombarda	USNM ENT 01452653		CCDB-30439-B05	SICOA112-18		Austria	31-Oct-1980	-30	Sanger	LEG (Subsample)	0[n]				0[n]
Coleoptera	Carabidae	Aptinus		USNM ENT 01452654		CCDB-30439-B06	SICOA113-18	BOLD:ADN4406	Greece	31-Jul-1975	-30	Sanger	LEG (Subsample)	658[0n]				658[0n]
Coleoptera	Carabidae	Ardistomis	Ardistomis batesi	USNM ENT 01453274		CCDB-30441-H01	SICOA370-18		Peru	20-Jun-1992		Sanger	LEG (Subsample)	0[n]				0[n]
Coleoptera	Carabidae	Ardistomis	Ardistomis batesi	USNM ENT 01453275		CCDB-30441-H02	SICOA371-18		Costa Rica	18-Jul-2001		Sanger	LEG (Subsample)	0[n]				0[n]
Coleoptera	Carabidae	Argutoridius	Argutoridius abacetoides	USNM ENT 01453454		CCDB-30450-G03	SICOA1215-18		Argentina	30-Nov-1953	-29	Sanger	LEG (Subsample)	0[n]				0[n]
Coleoptera	Carabidae	Argutoridius	Argutoridius chilensis	USNM ENT 01454090		CCDB-30447-H08	SICOA947-18		Argentina	03-Sep-1961		Sanger	LEG (Subsample)	0[n]				0[n]
Coleoptera	Carabidae	Argutoridius	Argutoridius chilensis	USNM ENT 01454091		CCDB-30447-H09	SICOA948-18		Argentina	03-Sep-1961		Sanger	LEG (Subsample)	0[n]				0[n]
Coleoptera	Carabidae	Argutoridius	Argutoridius chilensis	USNM ENT 01453455		CCDB-30450-G04	SICOA1216-18		Argentina	14-Dec-1979		Sanger	LEG (Subsample)	0[n]	YES	658[200n]		658[200n]
Coleoptera	Carabidae	Asaphidion	Asaphidion flavipes	USNM ENT 01452639		CCDB-30439-A03	SICOA098-18	BOLD:AAO0702	Spain	30-Apr-1977	-29	Sanger	LEG (Subsample)	0			YES	658[89n]
Coleoptera	Carabidae	Askalaphium		USNM ENT 01452875		CCDB-30452-F07	SICOA1397-18		Peru	09-Oct-1991		Sanger	LEG (Subsample)	307[0n]				307[0n]
Coleoptera	Carabidae	Askalaphium		USNM ENT 01452876		CCDB-30452-F08	SICOA1398-18		Peru	09-Oct-1991		Sanger	LEG (Subsample)	0[n]				0[n]
Coleoptera	Carabidae	Aspidoglossa	Aspidoglossa curta	USNM ENT 01453271		CCDB-30441-G10	SICOA367-18	BOLD:ADY5683	Costa Rica	23-Jun-1998		Sanger	LEG (Subsample)	0[n]	YES	540[0n]		540[0n]
Coleoptera	Carabidae	Aspidoglossa	Aspidoglossa intermidia	USNM ENT 01453272		CCDB-30441-G11	SICOA368-18		Argentina	14-Dec-1979		Sanger	LEG (Subsample)	0[n]				0[n]
Coleoptera	Carabidae	Athrostictus	Athrostictus opalescens	USNM ENT 01453290		CCDB-30448-A06	SICOA956-18		Panama	30-May-1972		Sanger	LEG (Subsample)	0			YES	463[89n]
Coleoptera	Carabidae	Atranus	Atranus pubescens	USNM ENT 01454079		CCDB-30447-G09	SICOA936-18		Poland	16-Jun-1977		Sanger	LEG (Subsample)	0[n]	YES	658[200n]		658[200n]
Coleoptera	Carabidae	Atranus	Atranus pubescens	USNM ENT 01454080		CCDB-30447-G10	SICOA937-18		Poland	16-Jun-1977		Sanger	LEG (Subsample)	0[n]				0[n]
Coleoptera	Carabidae	Axinopalpus	Axinopalpus biplagiatus	USNM ENT 01452908		CCDB-30445-A05	SICOA670-18		United States	21-Oct-1971		Sanger	LEG (Subsample)	219[0n]				219[0n]
Coleoptera	Carabidae	Axinopalpus	Axinopalpus biplagiatus	USNM ENT 01452909		CCDB-30445-A06	SICOA671-18	BOLD:AAM7615	United States	30-Jun-1974	-29	Sanger	LEG (Subsample)	0			YES	540[89n]
Coleoptera	Carabidae	Badister	Badister elegans	USNM ENT 01452953		CCDB-30445-E02	SICOA715-18	BOLD:ADO9462	United States	20-Jun-1998	-10	Sanger	LEG (Subsample)	658[0n]				658[0n]
Coleoptera	Carabidae	Badister	Badister micans	USNM ENT 01452954		CCDB-30445-E03	SICOA716-18	BOLD:ABW6308	United States	22-Aug-1991		Sanger	LEG (Subsample)	407[0n]				407[0n]
Coleoptera	Carabidae	Baripus	Baripus calchaquensis	USNM ENT 01452664		CCDB-30439-C04	SICOA123-18		Argentina	03-Jan-1974		Sanger	LEG (Subsample)	0[n]				0[n]
Coleoptera	Carabidae	Baripus	Baripus clivinoides	USNM ENT 01452663		CCDB-30439-C03	SICOA122-18	BOLD:ADO3070	Chile	09-Jan-1968		Sanger	LEG (Subsample)	658[0n]				658[0n]
Coleoptera	Carabidae	Batoscelis	Batoscelis oblonga	USNM ENT 01453352		CCDB-30448-F08	SICOA1018-18		Sri Lanka	09-Mar-1970	-10	Sanger	LEG (Subsample)	0			YES	207[0n]
Coleoptera	Carabidae	Batoscelis	Batoscelis oblonga	USNM ENT 01453353		CCDB-30448-F09	SICOA1019-18		Sri Lanka	09-Mar-1970	-10	Sanger	LEG (Subsample)	0[n]				0[n]
Coleoptera	Carabidae	Bembidion	Bembidion bimaculatum	USNM ENT 01452640		CCDB-30439-A04	SICOA099-18		Canada	20-Aug-1966		Sanger	LEG (Subsample)	0[n]				0[n]
Coleoptera	Carabidae	Bembidion	Bembidion quadrimaculatum	USNM ENT 01452641		CCDB-30439-A05	SICOA100-18	BOLD:AAF0277	Canada	08-May-1966		Sanger	LEG (Subsample)	643[0n]				643[0n]
Coleoptera	Carabidae	Bembidion	Bembidion vernale	USNM ENT 01452642		CCDB-30439-A06	SICOA101-18		Panama	31-May-1972		Sanger	LEG (Subsample)	0[n]				0[n]
Coleoptera	Carabidae	Blackburnia	Blackburnia constricta	USNM ENT 01454073		CCDB-30447-G03	SICOA930-18	BOLD:ADP1623	United States	23-Oct-1997		Sanger	LEG (Subsample)	658[0n]				658[0n]
Coleoptera	Carabidae	Blackburnia	Blackburnia erro	USNM ENT 01454074		CCDB-30447-G04	SICOA931-18	BOLD:ADP1623	United States	12-May-1998		Sanger	LEG (Subsample)	658[0n]				658[0n]
Coleoptera	Carabidae	Blennidus	Blennidus duncani	USNM ENT 01453446		CCDB-30450-F07	SICOA1207-18		Chile	31-Aug-1977	-30	Sanger	LEG (Subsample)	307[0n]				307[0n]
Coleoptera	Carabidae	Blennidus	Blennidus duncani	USNM ENT 01453447		CCDB-30450-F08	SICOA1208-18		Chile	31-Aug-1977	-30	Sanger	LEG (Subsample)	0[n]				0[n]
Coleoptera	Carabidae	Blethisa	Blethisa multipunctata	USNM ENT 01452764		CCDB-30443-C09	SICOA508-18		Sweden	15-May-1971		Sanger	LEG (Subsample)	0[n]				0[n]
Coleoptera	Carabidae	Blethisa	Blethisa oregonensis	USNM ENT 01452765		CCDB-30443-C10	SICOA509-18	BOLD:AAZ1573	United States	30-Jun-1974	-29	Sanger	LEG (Subsample)	545[0n]				545[0n]
Coleoptera	Carabidae	Brachinus	Brachinus alternans	USNM ENT 01452870		CCDB-30452-F02	SICOA1392-18	BOLD:ADP0122	United States	16-Mar-1997		Sanger	LEG (Subsample)	505[0n]				505[0n]
Coleoptera	Carabidae	Brachinus	Brachinus elongatulus	USNM ENT 01452659		CCDB-30439-B11	SICOA118-18		United States	24-Jun-1970		Sanger	LEG (Subsample)	0[n]				0[n]
Coleoptera	Carabidae	Brachinus	Brachinus geniculatus	USNM ENT 01452660		CCDB-30439-B12	SICOA119-18		Mexico	30-Jun-1964	-1	Sanger	LEG (Subsample)	0[n]				0[n]
Coleoptera	Carabidae	Brachinus		USNM ENT 01452866		CCDB-30452-E10	SICOA1388-18	BOLD:ADO8982	Guatemala	23-May-1973		Sanger	LEG (Subsample)	658[0n]				658[0n]
Coleoptera	Carabidae	Brachinus		USNM ENT 01452867		CCDB-30452-E11	SICOA1389-18		Honduras	28-Jul-1965		Sanger	LEG (Subsample)	0[n]				0[n]
Coleoptera	Carabidae	Brachygnathus	Brachygnathus muticus	USNM ENT 01454025		CCDB-30447-C03	SICOA882-18	BOLD:ADO8937	Bolivia	14-Dec-2011	-2	Sanger	LEG (Subsample)	658[0n]				658[0n]
Coleoptera	Carabidae	Brachyodes	Brachyodes subolivaceus	USNM ENT 01454010		CCDB-30447-A12	SICOA867-18		Sri Lanka	03-Nov-1976	-6	Sanger	LEG (Subsample)	407[1n]				407[1n]
Coleoptera	Carabidae	Brachyodes	Brachyodes subolivaceus	USNM ENT 01454011		CCDB-30447-B01	SICOA868-18		Sri Lanka	06-Nov-1976		Sanger	LEG (Subsample)	0[n]				0[n]
Coleoptera	Carabidae	Bradycellus	Bradycellus rupestris	USNM ENT 01453291		CCDB-30448-A07	SICOA957-18	BOLD:AAE3092	United States	08-May-1972		Sanger	LEG (Subsample)	0			YES	658[0n]
Coleoptera	Carabidae	Bradycellus	Bradycellus tantillus	USNM ENT 01453292		CCDB-30448-A08	SICOA958-18		United States	08-Jan-1972		Sanger	LEG (Subsample)	0[n]				0[n]
Coleoptera	Carabidae	Brasiella	Brasiella amaenula	USNM ENT 01453192		CCDB-30441-A03	SICOA288-18		Bolivia	22-Dec-1989		Sanger	LEG (Subsample)	0[n]				0[n]
Coleoptera	Carabidae	Brasiella	Brasiella argentata	USNM ENT 01453193		CCDB-30441-A04	SICOA289-18		Bolivia	11-Nov-1992		Sanger	LEG (Subsample)	0			YES	540[89n]
Coleoptera	Carabidae	Brasiella	Brasiella argentata	USNM ENT 01453254		CCDB-30441-F05	SICOA350-18		Venezuela	17-Jun-1899	-4	Sanger	LEG (Subsample)	0			YES	0[n]
Coleoptera	Carabidae	Brasiella	Brasiella argentata	USNM ENT 01453255		CCDB-30441-F06	SICOA351-18		Venezuela	17-Jun-1899	-4	Sanger	LEG (Subsample)	0[n]				0[n]
Coleoptera	Carabidae	Bronislavia	Bronislavia robusta	USNM ENT 01453330		CCDB-30448-D10	SICOA996-18	BOLD:ADP2762	Tajikistan	31-May-1979	-30	Sanger	LEG (Subsample)	658[0n]				658[0n]
Coleoptera	Carabidae	Bronislavia	Bronislavia robusta	USNM ENT 01453331		CCDB-30448-D11	SICOA997-18		Tajikistan	10-May-1971	-3	Sanger	LEG (Subsample)	235[0n]				235[0n]	Yes
Coleoptera	Carabidae	Broscus	Broscus asiaticus	USNM ENT 01452666		CCDB-30439-C06	SICOA125-18	BOLD:ADO5372	Iran	15-Jun-1964	-2	Sanger	LEG (Subsample)	633[0n]				633[0n]
Coleoptera	Carabidae	Broscus	Broscus cephalotes	USNM ENT 01452665		CCDB-30439-C05	SICOA124-18	BOLD:AAI8274	Sweden	22-May-1971		Sanger	LEG (Subsample)	658[0n]				658[0n]
Coleoptera	Carabidae	Caelostomus	Caelostomus amaroides	USNM ENT 01453448		CCDB-30450-F09	SICOA1209-18		South Africa	30-Apr-1974	-29	Sanger	LEG (Subsample)	0[n]	YES	463[89n]		463[89n]
Coleoptera	Carabidae	Caelostomus	Caelostomus amaroides	USNM ENT 01453449		CCDB-30450-F10	SICOA1210-18		South Africa	15-Dec-1964		Sanger	LEG (Subsample)	0[n]				0[n]
Coleoptera	Carabidae	Calathus	Calathus advena	USNM ENT 01454077		CCDB-30447-G07	SICOA934-18		United States			Sanger	LEG (Subsample)	0[n]				0[n]
Coleoptera	Carabidae	Calathus	Calathus advena	USNM ENT 01454078		CCDB-30447-G08	SICOA935-18		United States			Sanger	LEG (Subsample)	0[n]				0[n]
Coleoptera	Carabidae	Calathus	Calathus gregarius	USNM ENT 01454075		CCDB-30447-G05	SICOA932-18		United States	08-Sep-1969		Sanger	LEG (Subsample)	407[0n]				407[0n]
Coleoptera	Carabidae	Calathus	Calathus ingratus	USNM ENT 01454076		CCDB-30447-G06	SICOA933-18		Canada	25-Sep-1966		Sanger	LEG (Subsample)	213[0n]				213[0n]
Coleoptera	Carabidae	Calleida		USNM ENT 01453285		CCDB-30448-A01	SICOA951-18		Costa Rica	03-Jun-1984	-8	Sanger	LEG (Subsample)	0[n]				0[n]
Coleoptera	Carabidae	Calleida		USNM ENT 01453286		CCDB-30448-A02	SICOA952-18		Costa Rica	31-May-1980		Sanger	LEG (Subsample)	407[0n]				407[0n]
Coleoptera	Carabidae	Callistomimus	Callistomimus tumidipes	USNM ENT 01452687		CCDB-30439-E03	SICOA146-18		Democratic Republic of the Congo	31-Oct-1964	-30	Sanger	LEG (Subsample)	0			YES	540[89n]
Coleoptera	Carabidae	Callistomimus	Callistomimus tumidipes	USNM ENT 01452688		CCDB-30439-E04	SICOA147-18		Democratic Republic of the Congo	31-Oct-1964	-30	Sanger	LEG (Subsample)	0[n]				0[n]
Coleoptera	Carabidae	Calomera	Calomera decemguttata	USNM ENT 01453217		CCDB-30441-C04	SICOA313-18		Papua New Guinea	29-Sep-1974		Sanger	LEG (Subsample)	0[n]				0[n]
Coleoptera	Carabidae	Calomera	Calomera lunulata	USNM ENT 01453218		CCDB-30441-C05	SICOA314-18		Spain	27-May-1978		Sanger	LEG (Subsample)	407[0n]				407[0n]
Coleoptera	Carabidae	Calophaena	Calophaena acuminata	USNM ENT 01452871		CCDB-30452-F03	SICOA1393-18		French Guiana	20-Dec-2010		Sanger	LEG (Subsample)	0[n]				0[n]
Coleoptera	Carabidae	Calophaena		USNM ENT 01452675		CCDB-30439-D03	SICOA134-18		Peru	13-Jun-1992		Sanger	LEG (Subsample)	0[n]				0[n]
Coleoptera	Carabidae	Calophaena		USNM ENT 01452676		CCDB-30439-D04	SICOA135-18	BOLD:ADN5070	Costa Rica	18-Mar-2003		Sanger	LEG (Subsample)	658[0n]				658[0n]
Coleoptera	Carabidae	Calosoma	Calosoma alternans	USNM ENT 01452679		CCDB-30439-D07	SICOA138-18	BOLD:ACD0714	Bolivia	26-Oct-2000	-3	Sanger	LEG (Subsample)	658[0n]				658[0n]
Coleoptera	Carabidae	Calosoma	Calosoma angulatum	USNM ENT 01452872		CCDB-30452-F04	SICOA1394-18	BOLD:ADJ9125	Mexico	17-Jun-2004	-1	Sanger	LEG (Subsample)	630[0n]				630[0n]
Coleoptera	Carabidae	Calosoma	Calosoma angulatum	USNM ENT 01452873		CCDB-30452-F05	SICOA1395-18	BOLD:ADJ9125	Mexico	17-Jun-2004	-1	Sanger	LEG (Subsample)	658[0n]				658[0n]
Coleoptera	Carabidae	Calosoma	Calosoma luxatum	USNM ENT 01452677		CCDB-30439-D05	SICOA136-18		United States	16-Jun-1972		Sanger	LEG (Subsample)	0[n]				0[n]
Coleoptera	Carabidae	Calosoma	Calosoma luxatum	USNM ENT 01452678		CCDB-30439-D06	SICOA137-18	BOLD:ADN9867	United States	14-Jul-2005		Sanger	LEG (Subsample)	658[0n]				658[0n]
Coleoptera	Carabidae	Calosoma	Calosoma marginalis	USNM ENT 01452680		CCDB-30439-D08	SICOA139-18	BOLD:AAH2817	United States	25-Jun-2000	-2	Sanger	LEG (Subsample)	658[0n]				658[0n]
Coleoptera	Carabidae	Carabus	Carabus coriaceus	USNM ENT 01452874		CCDB-30452-F06	SICOA1396-18		Hungary	20-Apr-1963		Sanger	LEG (Subsample)	0[n]				0[n]
Coleoptera	Carabidae	Carabus	Carabus goryi	USNM ENT 01452682		CCDB-30439-D10	SICOA141-18		United States	15-May-1971		Sanger	LEG (Subsample)	307[0n]				307[0n]
Coleoptera	Carabidae	Carabus	Carabus insulicola	USNM ENT 01452681		CCDB-30439-D09	SICOA140-18	BOLD:ADN2591	Japan	10-Jan-1972		Sanger	LEG (Subsample)	658[0n]				658[0n]
Coleoptera	Carabidae	Carterus	Carterus rotundicollis	USNM ENT 01453374		CCDB-30448-H06	SICOA1040-18		Italy	28-Feb-1982	-27	Sanger	LEG (Subsample)	0[n]	YES	658[200n]		658[200n]
Coleoptera	Carabidae	Cascellius	Cascellius gravesii	USNM ENT 01452667		CCDB-30439-C07	SICOA126-18		Argentina	19-May-1971		Sanger	LEG (Subsample)	0[n]				0[n]
Coleoptera	Carabidae	Cascellius	Cascellius gravesii	USNM ENT 01452668		CCDB-30439-C08	SICOA127-18		Argentina	23-May-1971	-3	Sanger	LEG (Subsample)	307[0n]				307[0n]
Coleoptera	Carabidae	Catascopus	Catascopus angulatus	USNM ENT 01452939		CCDB-30445-C12	SICOA701-18		Indonesia	31-Jul-1981	-4	Sanger	LEG (Subsample)	0[n]	YES	0[n]	YES	133[0n]
Coleoptera	Carabidae	Catascopus	Catascopus cingalensis	USNM ENT 01452940		CCDB-30445-D01	SICOA702-18		Sri Lanka	23-Nov-1976	-1	Sanger	LEG (Subsample)	0[n]				0[n]
Coleoptera	Carabidae	Celaenephes	Celaenephes parallelus	USNM ENT 01453389		CCDB-30450-A10	SICOA1150-18	BOLD:ADV3266	Vietnam	02-May-1970		Sanger	LEG (Subsample)	0			YES	658[89n]
Coleoptera	Carabidae	Cerapterus	Cerapterus latipes	USNM ENT 01454052		CCDB-30447-E06	SICOA909-18		Sri Lanka	25-Oct-1976	-5	Sanger	LEG (Subsample)	0[n]	YES	325[51n]		325[51n]
Coleoptera	Carabidae	Cerapterus	Cerapterus latipes	USNM ENT 01454053		CCDB-30447-E07	SICOA910-18		Sri Lanka	05-Apr-1973		Sanger	LEG (Subsample)	0			YES	0[n]
Coleoptera	Carabidae	Ceroglossus	Ceroglossus buqueti	USNM ENT 01452685		CCDB-30439-E01	SICOA144-18		Chile	07-Feb-1978	-1	Sanger	LEG (Subsample)	0[n]				0[n]
Coleoptera	Carabidae	Ceroglossus	Ceroglossus buqueti	USNM ENT 01452686		CCDB-30439-E02	SICOA145-18	BOLD:AAW4399	Chile	31-Jan-1978	-30	Sanger	LEG (Subsample)	658[0n]				658[0n]
Coleoptera	Carabidae	Chaetodera	Chaetodera regalis	USNM ENT 01453194		CCDB-30441-A05	SICOA290-18	BOLD:ADU0785	Kenya	23-Dec-1984		Sanger	LEG (Subsample)	407[0n]				407[0n]
Coleoptera	Carabidae	Chaetodera	Chaetodera regalis	USNM ENT 01453195		CCDB-30441-A06	SICOA291-18	BOLD:ADU0785	Kenya	23-Dec-1984		Sanger	LEG (Subsample)	407[0n]				407[0n]
Coleoptera	Carabidae	Cheilonycha	Cheilonycha auripennis	USNM ENT 01453196		CCDB-30441-A07	SICOA292-18		Bolivia	18-Dec-1993		Sanger	LEG (Subsample)	407[0n]				407[0n]
Coleoptera	Carabidae	Cheilonycha	Cheilonycha auripennis	USNM ENT 01453197		CCDB-30441-A08	SICOA293-18		Bolivia	18-Dec-1993		Sanger	LEG (Subsample)	407[0n]				407[0n]
Coleoptera	Carabidae	Cheiloxya	Cheiloxya binotata	USNM ENT 01453198		CCDB-30441-A09	SICOA294-18		Bolivia	16-May-1994		Sanger	LEG (Subsample)	304[2n]				304[2n]
Coleoptera	Carabidae	Cheiloxya	Cheiloxya binotata	USNM ENT 01453199		CCDB-30441-A10	SICOA295-18		Bolivia	16-May-1994		Sanger	LEG (Subsample)	347[1n]				347[1n]
Coleoptera	Carabidae	Cheiloxya	Cheiloxya binotata	USNM ENT 01452962		CCDB-30445-E11	SICOA724-18		Peru	22-Feb-1990		Sanger	LEG (Subsample)	0[n]				0[n]
Coleoptera	Carabidae	Cheiloxya	Cheiloxya binotata	USNM ENT 01452963		CCDB-30445-E12	SICOA725-18		Ecuador	12-Sep-1990		Sanger	LEG (Subsample)	407[0n]				407[0n]
Coleoptera	Carabidae	Chlaenius	Chlaenius laeviusculus	USNM ENT 01452689		CCDB-30439-E05	SICOA148-18	BOLD:ADN6550	Pakistan	04-Mar-1965	-3	Sanger	LEG (Subsample)	658[0n]				658[0n]
Coleoptera	Carabidae	Chlaenius	Chlaenius praefectus	USNM ENT 01452690		CCDB-30439-E06	SICOA149-18		Japan	18-Mar-1973		Sanger	LEG (Subsample)	407[0n]				407[0n]
Coleoptera	Carabidae	Cicindela	Cicindela abdominalis	USNM ENT 01452729		CCDB-30439-H09	SICOA188-18	BOLD:ABW6256	United States	18-Jul-1985		Sanger	LEG (Subsample)	407[0n]				407[0n]
Coleoptera	Carabidae	Cicindela	Cicindela belli	USNM ENT 01452731		CCDB-30439-H11	SICOA190-18		India	12-Jun-1984		Sanger	LEG (Subsample)	407[0n]				407[0n]
Coleoptera	Carabidae	Cicindela	Cicindela ioscelis	USNM ENT 01453190		CCDB-30441-A01	SICOA286-18		Australia	28-Dec-1991		Sanger	LEG (Subsample)	407[0n]				407[0n]
Coleoptera	Carabidae	Cicindela	Cicindela ioscelis	USNM ENT 01453191		CCDB-30441-A02	SICOA287-18		Australia	28-Dec-1991		Sanger	LEG (Subsample)	0[n]				0[n]
Coleoptera	Carabidae	Cicindela	Cicindela pseudorafflesia	USNM ENT 01453213		CCDB-30441-B12	SICOA309-18		Australia	18-Oct-1997		Sanger	LEG (Subsample)	219[0n]				219[0n]
Coleoptera	Carabidae	Cicindis		USNM ENT 01453269		CCDB-30441-G08	SICOA365-18		Argentina	13-Jan-2004		Sanger	LEG (Subsample)	341[1n]				341[1n]
Coleoptera	Carabidae	Cicindis		USNM ENT 01453270		CCDB-30441-G09	SICOA366-18		Argentina	13-Jan-2004		Sanger	LEG (Subsample)	0[n]				0[n]
Coleoptera	Carabidae	Cnemalobus	Cnemalobus gayi	USNM ENT 01452732		CCDB-30443-A01	SICOA476-18		Argentina	30-Nov-1963	-29	Sanger	LEG (Subsample)	0[n]				0[n]
Coleoptera	Carabidae	Cnemalobus	Cnemalobus gayi	USNM ENT 01452733		CCDB-30443-A02	SICOA477-18	BOLD:ADP3423	Chile	31-Oct-1976	-30	Sanger	LEG (Subsample)	658[0n]				658[0n]
Coleoptera	Carabidae	Cnides	Cnides brevipennis	USNM ENT 01452836		CCDB-30452-C04	SICOA1358-18		Panama	19-Aug-1979		Sanger	LEG (Subsample)	0[n]	YES	0[n]	YES	0[n]
Coleoptera	Carabidae	Cnides	Cnides jeanneli	USNM ENT 01452837		CCDB-30452-C05	SICOA1359-18		Ecuador	04-Jul-1976		Sanger	LEG (Subsample)	0[n]				0[n]
Coleoptera	Carabidae	Colliuris	Colliuris ludoviciana	USNM ENT 01452993		CCDB-30445-H06	SICOA755-18		United States	30-Apr-1986		Sanger	LEG (Subsample)	407[0n]				407[0n]
Coleoptera	Carabidae	Colliuris	Colliuris pensylvanica	USNM ENT 01453416		CCDB-30450-D01	SICOA1177-18		United States	29-Jul-1982	-4	Sanger	LEG (Subsample)	0[n]				0[n]
Coleoptera	Carabidae	Colliuris	Colliuris pilatei	USNM ENT 01453415		CCDB-30450-C12	SICOA1176-18	BOLD:ADP2985	Bolivia	14-Dec-2011	-2	Sanger	LEG (Subsample)	658[0n]				658[0n]
Coleoptera	Carabidae	Colliuris	Colliuris tristigma	USNM ENT 01452992		CCDB-30445-H05	SICOA754-18		Belize	10-Jun-1981		Sanger	LEG (Subsample)	0[n]				0[n]
Coleoptera	Carabidae	Coptia	Coptia armata	USNM ENT 01454026		CCDB-30447-C04	SICOA883-18	BOLD:AEH9527	Colombia	18-Jan-1969	-4	Sanger	LEG (Subsample)	198			YES	658[91n]
Coleoptera	Carabidae	Coptia	Coptia armata	USNM ENT 01454027		CCDB-30447-C05	SICOA884-18		Colombia	18-Jan-1969	-4	Sanger	LEG (Subsample)	0[n]				0[n]
Coleoptera	Carabidae	Coptodera	Coptodera aerata	USNM ENT 01452937		CCDB-30445-C10	SICOA699-18	BOLD:AAZ1122	United States	27-May-2008	-7	Sanger	LEG (Subsample)	658[0n]				658[0n]
Coleoptera	Carabidae	Coptodera	Coptodera chalcites	USNM ENT 01452938		CCDB-30445-C11	SICOA700-18		Ecuador	10-Jan-1994		Sanger	LEG (Subsample)	407[0n]				407[0n]
Coleoptera	Carabidae	Corsyra	Corsyra fusula	USNM ENT 01452758		CCDB-30443-C03	SICOA502-18		Mongolia	25-Jun-1966	-1	Sanger	LEG (Subsample)	0			YES	463[200n]
Coleoptera	Carabidae	Corsyra	Corsyra fusula	USNM ENT 01452759		CCDB-30443-C04	SICOA503-18		Mongolia	25-Jun-1966	-1	Sanger	LEG (Subsample)	0[n]				0[n]
Coleoptera	Carabidae	Craspedophorus	Craspedophorus angulatus	USNM ENT 01454028		CCDB-30447-C06	SICOA885-18		India	31-Aug-1973	-30	Sanger	LEG (Subsample)	0[n]	YES	658[200n]		658[200n]
Coleoptera	Carabidae	Craspedophorus	Craspedophorus congoanus	USNM ENT 01454029		CCDB-30447-C07	SICOA886-18		Democratic Republic of the Congo	26-Jan-1962		Sanger	LEG (Subsample)	0[n]				0[n]
Coleoptera	Carabidae	Cratacanthus	Cratacanthus dubius	USNM ENT 01453293		CCDB-30448-A09	SICOA959-18	BOLD:AAK5200	United States	12-Aug-2008		Sanger	LEG (Subsample)	658[0n]				658[0n]
Coleoptera	Carabidae	Cratacanthus	Cratacanthus dubius	USNM ENT 01453294		CCDB-30448-A10	SICOA960-18	BOLD:AAK5200	United States	03-Jun-2008		Sanger	LEG (Subsample)	658[0n]				658[0n]
Coleoptera	Carabidae	Creobius	Creobius eydouxi	USNM ENT 01452669		CCDB-30439-C09	SICOA128-18	BOLD:ADY0893	Argentina	21-Feb-1978		Sanger	LEG (Subsample)	0[n]	YES	540[0n]		540[0n]
Coleoptera	Carabidae	Creobius	Creobius eydouxi	USNM ENT 01452670		CCDB-30439-C10	SICOA129-18		Chile	07-Feb-1978	-1	Sanger	LEG (Subsample)	0[n]				0[n]
Coleoptera	Carabidae	Ctenostoma	Ctenostoma agnatum	USNM ENT 01452735		CCDB-30443-A04	SICOA479-18		Ecuador	31-Dec-2000	-365	Sanger	LEG (Subsample)	407[0n]				407[0n]
Coleoptera	Carabidae	Ctenostoma		USNM ENT 01452734		CCDB-30443-A03	SICOA478-18		Costa Rica	08-Apr-2003		Sanger	LEG (Subsample)	407[0n]				407[0n]
Coleoptera	Carabidae	Cychrus	Cychrus caraboides	USNM ENT 01452745		CCDB-30443-B02	SICOA489-18		France	27-Feb-1974	-26	Sanger	LEG (Subsample)	0[n]				0[n]
Coleoptera	Carabidae	Cychrus	Cychrus italicus	USNM ENT 01452744		CCDB-30443-B01	SICOA488-18		Italy	31-Jul-1976	-30	Sanger	LEG (Subsample)	0[n]	YES	0[n]	YES	463[200n]
Coleoptera	Carabidae	Cyclotrachelus	Cyclotrachelus sigillatus	USNM ENT 01453450		CCDB-30450-F11	SICOA1211-18	BOLD:ACN6531	United States	01-Jul-2004		Sanger	LEG (Subsample)	658[0n]				658[0n]
Coleoptera	Carabidae	Cyclotrachelus	Cyclotrachelus substriatus	USNM ENT 01453451		CCDB-30450-F12	SICOA1212-18		United States	31-Oct-1997	-30	Sanger	LEG (Subsample)	0[n]				0[n]
Coleoptera	Carabidae	Cylindera	Cylindera apiata	USNM ENT 01453200		CCDB-30441-A11	SICOA296-18		Argentina	16-Dec-1979		Sanger	LEG (Subsample)	407[0n]				407[0n]
Coleoptera	Carabidae	Cylindera	Cylindera disjuncta	USNM ENT 01453201		CCDB-30441-A12	SICOA297-18	BOLD:ACL8144	South Africa	09-Dec-1984		Sanger	LEG (Subsample)	407[0n]				407[0n]
Coleoptera	Carabidae	Cymbionotum	Cymbionotum fasciatum	USNM ENT 01453398		CCDB-30450-B07	SICOA1159-18	BOLD:ADP2161	Senegal	08-Oct-1978		Sanger	LEG (Subsample)	658[0n]				658[0n]
Coleoptera	Carabidae	Cymbionotum	Cymbionotum helferi	USNM ENT 01453399		CCDB-30450-B08	SICOA1160-18		Vietnam	07-Jul-1970		Sanger	LEG (Subsample)	0[n]				0[n]
Coleoptera	Carabidae	Cymindis	Cymindis evanescens	USNM ENT 01452775		CCDB-30443-D08	SICOA519-18		United States	09-Jun-1972		Sanger	LEG (Subsample)	0[n]				0[n]
Coleoptera	Carabidae	Cymindis	Cymindis limbata	USNM ENT 01452905		CCDB-30445-A02	SICOA667-18	BOLD:AAH0342	United States	31-Aug-1977	-30	Sanger	LEG (Subsample)	600[0n]				600[0n]
Coleoptera	Carabidae	Cymindis	Cymindis planipennis	USNM ENT 01452776		CCDB-30443-D09	SICOA520-18		United States	05-Aug-1969		Sanger	LEG (Subsample)	0[n]				0[n]
Coleoptera	Carabidae	Cymindis	Cymindis platicollis	USNM ENT 01452906		CCDB-30445-A03	SICOA668-18		United States	20-Aug-1974	-6	Sanger	LEG (Subsample)	407[0n]				407[0n]	Yes
Coleoptera	Carabidae	Cyrtolaus	Cyrtolaus subiridescens	USNM ENT 01453458		CCDB-30450-G07	SICOA1219-18	BOLD:ADP4462	Guatemala	11-Aug-1974		Sanger	LEG (Subsample)	658[0n]				658[0n]
Coleoptera	Carabidae	Cyrtolaus	Cyrtolaus subiridescens	USNM ENT 01453459		CCDB-30450-G08	SICOA1220-18	BOLD:ADP4462	Guatemala	11-Aug-1974		Sanger	LEG (Subsample)	658[0n]				658[0n]
Coleoptera	Carabidae	Daptus	Daptus vittatus	USNM ENT 01453338		CCDB-30448-E06	SICOA1004-18		Spain	31-May-1978	-30	Sanger	LEG (Subsample)	0[n]	YES	540[90n]		540[90n]
Coleoptera	Carabidae	Daptus	Daptus vittatus	USNM ENT 01453339		CCDB-30448-E07	SICOA1005-18		Spain	31-May-1978	-30	Sanger	LEG (Subsample)	0[n]				0[n]
Coleoptera	Carabidae	Dendrocellus	Dendrocellus geniculatus	USNM ENT 01452760		CCDB-30443-C05	SICOA504-18		Sri Lanka	11-Nov-1976	-2	Sanger	LEG (Subsample)	407[0n]				407[0n]
Coleoptera	Carabidae	Dendrocellus	Dendrocellus geniculatus	USNM ENT 01452761		CCDB-30443-C06	SICOA505-18		Sri Lanka	11-Nov-1976	-2	Sanger	LEG (Subsample)	0[n]				0[n]
Coleoptera	Carabidae	Dercylus	Dercylus batesi	USNM ENT 01454006		CCDB-30447-A08	SICOA863-18	BOLD:ADP4058	Peru	24-Feb-1990	-13	Sanger	LEG (Subsample)	658[0n]				658[0n]
Coleoptera	Carabidae	Dercylus	Dercylus batesi	USNM ENT 01454007		CCDB-30447-A09	SICOA864-18	BOLD:ADP4058	Peru	18-Feb-1990		Sanger	LEG (Subsample)	658[0n]				658[0n]
Coleoptera	Carabidae	Diacheila	Diacheila polita	USNM ENT 01452766		CCDB-30443-C11	SICOA510-18	BOLD:AAN5414	United States	03-Jul-1979		Sanger	LEG (Subsample)	0			YES	540[89n]
Coleoptera	Carabidae	Dicaelus	Dicaelus costatus	USNM ENT 01452947		CCDB-30445-D08	SICOA709-18		United States	10-May-1986		Sanger	LEG (Subsample)	0[n]				0[n]
Coleoptera	Carabidae	Dicaelus	Dicaelus sculptilis	USNM ENT 01452948		CCDB-30445-D09	SICOA710-18	BOLD:ACQ7803	United States	14-Jul-1966		Sanger	LEG (Subsample)	407[0n]				407[0n]
Coleoptera	Carabidae	Dicheirotrichus	Dicheirotrichus cognatus	USNM ENT 01453295		CCDB-30448-A11	SICOA961-18		United States	28-May-1974		Sanger	LEG (Subsample)	0[n]	YES	0[n]	YES	0[n]
Coleoptera	Carabidae	Dicheirus	Dicheirus piceus	USNM ENT 01453296		CCDB-30448-A12	SICOA962-18	BOLD:AAZ2793	United States	04-Dec-1965		Sanger	LEG (Subsample)	658[0n]				658[0n]
Coleoptera	Carabidae	Dicheirus	Dicheirus piceus	USNM ENT 01453297		CCDB-30448-B01	SICOA963-18	BOLD:AAZ2793	United States	09-Apr-1966		Sanger	LEG (Subsample)	407[0n]				407[0n]
Coleoptera	Carabidae	Dioryche	Dioryche chinnada	USNM ENT 01453360		CCDB-30448-G04	SICOA1026-18		Sri Lanka	12-Aug-1972	-2	Sanger	LEG (Subsample)	0[n]				0[n]
Coleoptera	Carabidae	Dioryche	Dioryche colombensis	USNM ENT 01453359		CCDB-30448-G03	SICOA1025-18	BOLD:ADP2764	Sri Lanka	01-Nov-1977		Sanger	LEG (Subsample)	658[0n]				658[0n]
Coleoptera	Carabidae	Diplochaetus	Diplochaetus rutilus	USNM ENT 01453435		CCDB-30450-E08	SICOA1196-18		United States	15-Jun-1966		Sanger	LEG (Subsample)	0[n]				0[n]
Coleoptera	Carabidae	Diplochaetus	Diplochaetus rutilus	USNM ENT 01453436		CCDB-30450-E09	SICOA1197-18	BOLD:AEI5068	United States	28-Jun-1969		Sanger	LEG (Subsample)	0			YES	658[89n]
Coleoptera	Carabidae	Diplocheila	Diplocheila latifrons	USNM ENT 01452951		CCDB-30445-D12	SICOA713-18		Vietnam	10-Jul-1970		Sanger	LEG (Subsample)	407[0n]				407[0n]
Coleoptera	Carabidae	Diplocheila	Diplocheila zeelandica	USNM ENT 01452952		CCDB-30445-E01	SICOA714-18	BOLD:AEJ9273	Japan	31-Jul-1971	-30	Sanger	LEG (Subsample)	407[0n]				407[0n]
Coleoptera	Carabidae	Diploharpus	Diploharpus mexicanus	USNM ENT 01454065		CCDB-30447-F07	SICOA922-18		Panama	08-Dec-1971	-2	Sanger	LEG (Subsample)	0[n]				0[n]
Coleoptera	Carabidae	Diploharpus	Diploharpus mexicanus	USNM ENT 01454066		CCDB-30447-F08	SICOA923-18		Panama	08-Dec-1971	-2	Sanger	LEG (Subsample)	407[0n]				407[0n]
Coleoptera	Carabidae	Diplous	Diplous caligatus	USNM ENT 01454048		CCDB-30447-E02	SICOA905-18		Japan	31-Jul-1980	-30	Sanger	LEG (Subsample)	0[n]	YES	540[200n]		540[200n]
Coleoptera	Carabidae	Diplous	Diplous filicornis	USNM ENT 01454049		CCDB-30447-E03	SICOA906-18		United States	11-Aug-1965		Sanger	LEG (Subsample)	0[n]				0[n]
Coleoptera	Carabidae	Dischissus	Dischissus mirandus	USNM ENT 01454030		CCDB-30447-C08	SICOA887-18	BOLD:AEI8186	Japan	31-Dec-1978	-30	Sanger	LEG (Subsample)	259			YES	658[89n]
Coleoptera	Carabidae	Dischissus	Dischissus notulatus	USNM ENT 01454031		CCDB-30447-C09	SICOA888-18		Vietnam	30-Apr-1970		Sanger	LEG (Subsample)	0[n]				0[n]
Coleoptera	Carabidae	Discoderus	Discoderus beauvoisi	USNM ENT 01453299		CCDB-30448-B03	SICOA965-18		Dominican Republic	10-May-1985		Sanger	LEG (Subsample)	0[n]				0[n]
Coleoptera	Carabidae	Discoderus	Discoderus difformipes	USNM ENT 01453298		CCDB-30448-B02	SICOA964-18	BOLD:ADO9547	Mexico	17-Aug-2004		Sanger	LEG (Subsample)	658[0n]				658[0n]
Coleoptera	Carabidae	Distichus	Distichus ebeninus	USNM ENT 01452830		CCDB-30452-B10	SICOA1352-18		Peru	31-Mar-1982	-30	Sanger	LEG (Subsample)	407[0n]				407[0n]
Coleoptera	Carabidae	Distichus	Distichus orientalis	USNM ENT 01452831		CCDB-30452-B11	SICOA1353-18	BOLD:ADK8560	Suriname	26-Aug-1982		Sanger	LEG (Subsample)	658[1n]				658[1n]
Coleoptera	Carabidae	Distipsidera	Distipsidera undulata	USNM ENT 01453202		CCDB-30441-B01	SICOA298-18	BOLD:ADY0436	Australia	30-Mar-1978		Sanger	LEG (Subsample)	0[n]	YES	540[0n]		540[0n]
Coleoptera	Carabidae	Ditomus	Ditomus sphaerocephalus	USNM ENT 01453343		CCDB-30448-E11	SICOA1009-18		Italy	31-Jan-1979	-30	Sanger	LEG (Subsample)	0[n]				0[n]
Coleoptera	Carabidae	Ditomus	Ditomus tricuspidatus	USNM ENT 01453345		CCDB-30448-F01	SICOA1011-18		Italy	31-Jan-1979	-30	Sanger	LEG (Subsample)	307[0n]				307[0n]	Yes
Coleoptera	Carabidae	Dixus	Dixus capito	USNM ENT 01453344		CCDB-30448-E12	SICOA1010-18	BOLD:ADO8933	Spain	31-Jul-1974	-30	Sanger	LEG (Subsample)	658[0n]				658[0n]
Coleoptera	Carabidae	Dromius	Dromius agilis	USNM ENT 01452910		CCDB-30445-A07	SICOA672-18		Switzerland	31-Dec-1982	-30	Sanger	LEG (Subsample)	0[n]				0[n]
Coleoptera	Carabidae	Dromius	Dromius angustus	USNM ENT 01452911		CCDB-30445-A08	SICOA673-18	BOLD:AAP8196	Switzerland	31-Dec-1982	-30	Sanger	LEG (Subsample)	0[n]	YES	658[0n]		658[0n]
Coleoptera	Carabidae	Dromochorus	Dromochorus belfragei	USNM ENT 01453261		CCDB-30441-F12	SICOA357-18		United States	16-Jun-1973		Sanger	LEG (Subsample)	407[0n]				407[0n]
Coleoptera	Carabidae	Dromochorus	Dromochorus pruininus	USNM ENT 01453262		CCDB-30441-G01	SICOA358-18		United States	10-Jul-1972		Sanger	LEG (Subsample)	0[n]				0[n]
Coleoptera	Carabidae	Drypta	Drypta lineola	USNM ENT 01452762		CCDB-30443-C07	SICOA506-18	BOLD:AAP7984	Sri Lanka	17-Nov-1970		Sanger	LEG (Subsample)	0			YES	540[89n]
Coleoptera	Carabidae	Drypta	Drypta parumpunctata	USNM ENT 01452763		CCDB-30443-C08	SICOA507-18		Madagascar	27-Mar-1963		Sanger	LEG (Subsample)	0[n]				0[n]
Coleoptera	Carabidae	Dyschirius	Dyschirius aeneus	USNM ENT 01453273		CCDB-30441-G12	SICOA369-18		Poland	21-May-1979		Sanger	LEG (Subsample)	0			YES	130[0n]
Coleoptera	Carabidae	Elaphropus		USNM ENT 01452645		CCDB-30439-A09	SICOA104-18		Gabon	08-Feb-1963		Sanger	LEG (Subsample)	0[n]				0[n]
Coleoptera	Carabidae	Elaphropus		USNM ENT 01452646		CCDB-30439-A10	SICOA105-18		Gabon	01-Feb-1963		Sanger	LEG (Subsample)	0[n]				0[n]
Coleoptera	Carabidae	Elaphrus	Elaphrus americanus	USNM ENT 01452767		CCDB-30443-C12	SICOA511-18	BOLD:AAB8479	Canada	09-May-1966		Sanger	LEG (Subsample)	407[0n]				407[0n]
Coleoptera	Carabidae	Elaphrus	Elaphrus cupreus	USNM ENT 01452768		CCDB-30443-D01	SICOA512-18		Germany	30-Jun-1994	-29	Sanger	LEG (Subsample)	272[0n]				272[0n]
Coleoptera	Carabidae	Elaphrus	Elaphrus riparius	USNM ENT 01452769		CCDB-30443-D02	SICOA513-18		Germany	30-Jun-1994	-29	Sanger	LEG (Subsample)	0[n]				0[n]
Coleoptera	Carabidae	Ellipsoptera	Ellipsoptera hamata	USNM ENT 01453265		CCDB-30441-G04	SICOA361-18		United States	24-Jun-1984		Sanger	LEG (Subsample)	0[n]	YES	658[200n]		658[200n]
Coleoptera	Carabidae	Ellipsoptera	Ellipsoptera puritana	USNM ENT 01453266		CCDB-30441-G05	SICOA362-18		United States	15-Jul-1972		Sanger	LEG (Subsample)	0[n]				0[n]
Coleoptera	Carabidae	Enceladus	Enceladus gigas	USNM ENT 01452770		CCDB-30443-D03	SICOA514-18	BOLD:ADY4009	Venezuela	30-Jun-2001	-29	Sanger	LEG (Subsample)	0[n]	YES	658[50n]		658[50n]
Coleoptera	Carabidae	Eocarterus	Eocarterus chodsenticus	USNM ENT 01453340		CCDB-30448-E08	SICOA1006-18		Uzbekistan	30-Apr-1975		Sanger	LEG (Subsample)	0[n]	YES	540[95n]		540[95n]
Coleoptera	Carabidae	Eripus	Eripus globipennis	USNM ENT 01453427		CCDB-30450-D12	SICOA1188-18	BOLD:ADO9537	Mexico	09-Sep-2004		Sanger	LEG (Subsample)	658[0n]				658[0n]
Coleoptera	Carabidae	Eripus	Eripus globipennis	USNM ENT 01453428		CCDB-30450-E01	SICOA1189-18	BOLD:ADO9537	Mexico	10-Oct-2004	-1	Sanger	LEG (Subsample)	658[0n]				658[0n]
Coleoptera	Carabidae	Eucallia	Eucallia boussingaulti	USNM ENT 01453203		CCDB-30441-B02	SICOA299-18	BOLD:ADP2011	Ecuador	19-Oct-1996		Sanger	LEG (Subsample)	658[0n]				658[0n]
Coleoptera	Carabidae	Eucamaragnathus	Eucamaragnathus batesi	USNM ENT 01453387		CCDB-30450-A08	SICOA1148-18		Peru	31-Aug-1991		Sanger	LEG (Subsample)	307[0n]				307[0n]
Coleoptera	Carabidae	Eucamaragnathus	Eucamaragnathus batesi	USNM ENT 01453388		CCDB-30450-A09	SICOA1149-18	BOLD:ADP2010	Peru	31-Aug-1991		Sanger	LEG (Subsample)	658[0n]				658[0n]
Coleoptera	Carabidae	Eucheila	Eucheila adisi	USNM ENT 01452927		CCDB-30445-B12	SICOA689-18		Peru	04-May-1971		Sanger	LEG (Subsample)	0[n]				0[n]
Coleoptera	Carabidae	Eucheila	Eucheila breviformis	USNM ENT 01452928		CCDB-30445-C01	SICOA690-18		Peru	19-Jun-1990		Sanger	LEG (Subsample)	407[0n]				407[0n]
Coleoptera	Carabidae	Eunota	Eunota togata	USNM ENT 01453267		CCDB-30441-G06	SICOA363-18		United States	06-Aug-1971		Sanger	LEG (Subsample)	0[n]				0[n]
Coleoptera	Carabidae	Eunota	Eunota togata	USNM ENT 01453268		CCDB-30441-G07	SICOA364-18		United States	29-Jun-1981		Sanger	LEG (Subsample)	407[0n]				407[0n]
Coleoptera	Carabidae	Euproctinus	Euproctinus quadriplagiatus	USNM ENT 01452919		CCDB-30445-B04	SICOA681-18		Peru	25-Sep-1991		Sanger	LEG (Subsample)	348[0n]				348[0n]
Coleoptera	Carabidae	Euproctinus	Euproctinus subdeletus	USNM ENT 01452918		CCDB-30445-B03	SICOA680-18		Costa Rica	05-Jul-1995		Sanger	LEG (Subsample)	0[n]				0[n]
Coleoptera	Carabidae	Eurycoleus	Eurycoleus macularius	USNM ENT 01452935		CCDB-30445-C08	SICOA697-18		Panama	30-Jun-1973		Sanger	LEG (Subsample)	0[n]				0[n]
Coleoptera	Carabidae	Eurycoleus	Eurycoleus poecilopterus	USNM ENT 01452936		CCDB-30445-C09	SICOA698-18	BOLD:AEI2357	Peru	04-Nov-1982		Sanger	LEG (Subsample)	300			YES	658[0n]
Coleoptera	Carabidae	Euryderus	Euryderus arizonicus	USNM ENT 01453301		CCDB-30448-B05	SICOA967-18		United States	30-Jun-1972	-29	Sanger	LEG (Subsample)	0[n]				0[n]
Coleoptera	Carabidae	Euryderus	Euryderus zabroides	USNM ENT 01453300		CCDB-30448-B04	SICOA966-18	BOLD:ACE5063	United States	16-Sep-2005		Sanger	LEG (Subsample)	0[n]	YES	658[0n]		658[0n]
Coleoptera	Carabidae	Eurymorpha	Eurymorpha cyanipes	USNM ENT 01453204		CCDB-30441-B03	SICOA300-18		Namibia	11-Jan-1973		Sanger	LEG (Subsample)	0[n]				0[n]
Coleoptera	Carabidae	Eurymorpha	Eurymorpha cyanipes	USNM ENT 01453205		CCDB-30441-B04	SICOA301-18		Namibia	11-Jan-1973		Sanger	LEG (Subsample)	407[0n]				407[0n]
Coleoptera	Carabidae	Eurynebria	Eurynebria complanata	USNM ENT 01452982		CCDB-30445-G07	SICOA744-18		United Kingdom	06-Oct-1996		Sanger	LEG (Subsample)	0[n]				0[n]
Coleoptera	Carabidae	Eurynebria	Eurynebria complanata	USNM ENT 01452983		CCDB-30445-G08	SICOA745-18		United Kingdom	06-Oct-1996		Sanger	LEG (Subsample)	407[0n]				407[0n]
Coleoptera	Carabidae	Euschizomerus		USNM ENT 01454032		CCDB-30447-C10	SICOA889-18		Liberia	30-Mar-1952	-3	Sanger	LEG (Subsample)	0[n]				0[n]
Coleoptera	Carabidae	Euschizomerus		USNM ENT 01454033		CCDB-30447-C11	SICOA890-18		Liberia	04-Jul-1971		Sanger	LEG (Subsample)	0[n]				0[n]
Coleoptera	Carabidae	Galerita	Galerita collaris	USNM ENT 01452773		CCDB-30443-D06	SICOA517-18		Argentina	31-Mar-1971	-1	Sanger	LEG (Subsample)	0[n]				0[n]
Coleoptera	Carabidae	Galerita	Galerita ruficollis	USNM ENT 01452774		CCDB-30443-D07	SICOA518-18		Mexico	31-Jul-1972	-30	Sanger	LEG (Subsample)	407[0n]				407[0n]
Coleoptera	Carabidae	Gastrellarius	Gastrellarius honestus	USNM ENT 01453452		CCDB-30450-G01	SICOA1213-18	BOLD:AEF8628	United States	20-May-1970		Sanger	LEG (Subsample)	0			YES	658[89n]
Coleoptera	Carabidae	Gastrellarius	Gastrellarius honestus	USNM ENT 01453453		CCDB-30450-G02	SICOA1214-18		United States	04-Oct-1966		Sanger	LEG (Subsample)	0[n]				0[n]
Coleoptera	Carabidae	Geobius	Geobius pubescens	USNM ENT 01454034		CCDB-30447-C12	SICOA891-18		Argentina	14-Dec-1979		Sanger	LEG (Subsample)	0[n]	YES	658[200n]		658[200n]
Coleoptera	Carabidae	Geopinus	Geopinus incrassatus	USNM ENT 01453302		CCDB-30448-B06	SICOA968-18		United States	30-Jun-1983	-29	Sanger	LEG (Subsample)	307[0n]				307[0n]
Coleoptera	Carabidae	Geopinus	Geopinus incrassatus	USNM ENT 01453303		CCDB-30448-B07	SICOA969-18		United States	16-Sep-1983	-1	Sanger	LEG (Subsample)	0[n]				0[n]
Coleoptera	Carabidae	Geoscaptus	Geoscaptus laevissimus	USNM ENT 01452828		CCDB-30452-B08	SICOA1350-18		Australia	30-Nov-1953	-29	Sanger	LEG (Subsample)	0[n]				0[n]
Coleoptera	Carabidae	Geoscaptus	Geoscaptus laevissimus	USNM ENT 01452829		CCDB-30452-B09	SICOA1351-18		Australia	30-Nov-1966	-29	Sanger	LEG (Subsample)	407[0n]				407[0n]
Coleoptera	Carabidae	Glyptolenus	Glyptolenus ater	USNM ENT 01454071		CCDB-30447-G01	SICOA928-18		Panama	05-Oct-1976	-6	Sanger	LEG (Subsample)	302[0n]				302[0n]	Yes
Coleoptera	Carabidae	Glyptolenus	Glyptolenus chalybaeus	USNM ENT 01454072		CCDB-30447-G02	SICOA929-18	BOLD:ADP1324	Ecuador	14-Oct-1995	-10	Sanger	LEG (Subsample)	658[0n]				658[0n]
Coleoptera	Carabidae	Gnathaphanus	Gnathaphanus vulneripennis	USNM ENT 01453371		CCDB-30448-H03	SICOA1037-18		Sri Lanka	07-Feb-1977	-2	Sanger	LEG (Subsample)	407[0n]				407[0n]
Coleoptera	Carabidae	Habrodera	Habrodera nilotica	USNM ENT 01453206		CCDB-30441-B05	SICOA302-18		Kenya	04-Oct-1973		Sanger	LEG (Subsample)	0[n]				0[n]
Coleoptera	Carabidae	Habrodera	Habrodera nilotica	USNM ENT 01453207		CCDB-30441-B06	SICOA303-18		Democratic Republic of the Congo	24-Feb-1985		Sanger	LEG (Subsample)	407[0n]				407[0n]
Coleoptera	Carabidae	Habroscelimorpha	Habroscelimorpha auraria	USNM ENT 01453208		CCDB-30441-B07	SICOA304-18		Venezuela	06-Aug-1992		Sanger	LEG (Subsample)	0[n]				0[n]
Coleoptera	Carabidae	Habroscelimorpha	Habroscelimorpha boops	USNM ENT 01453209		CCDB-30441-B08	SICOA305-18		Puerto Rico	08-Aug-1990		Sanger	LEG (Subsample)	0[n]				0[n]
Coleoptera	Carabidae	Habroscelimorpha	Habroscelimorpha gabbii	USNM ENT 01453256		CCDB-30441-F07	SICOA352-18		United States	17-Aug-1967		Sanger	LEG (Subsample)	0[n]				0[n]
Coleoptera	Carabidae	Habroscelimorpha	Habroscelimorpha severa	USNM ENT 01453257		CCDB-30441-F08	SICOA353-18		United States	25-Jun-1969		Sanger	LEG (Subsample)	407[0n]				407[0n]
Coleoptera	Carabidae	Harpalus	Harpalus bellieri	USNM ENT 01453304		CCDB-30448-B08	SICOA970-18	BOLD:ACF1196	Italy	30-Jun-1979	-29	Sanger	LEG (Subsample)	0[n]	YES	658[89n]		658[89n]
Coleoptera	Carabidae	Harpalus	Harpalus caliginosus	USNM ENT 01453305		CCDB-30448-B09	SICOA971-18		United States	14-Sep-1972		Sanger	LEG (Subsample)	0[n]				0[n]
Coleoptera	Carabidae	Harpalus	Harpalus froelichii	USNM ENT 01453334		CCDB-30448-E02	SICOA1000-18		Hungary	02-Jul-1978		Sanger	LEG (Subsample)	0[n]				0[n]
Coleoptera	Carabidae	Harpalus	Harpalus froelichii	USNM ENT 01453335		CCDB-30448-E03	SICOA1001-18		Hungary	29-Jul-1978		Sanger	LEG (Subsample)	0[n]				0[n]
Coleoptera	Carabidae	Hartonymus	Hartonymus hoodi	USNM ENT 01453306		CCDB-30448-B10	SICOA972-18	BOLD:ADO7278	United States	26-Oct-2010		Sanger	LEG (Subsample)	658[0n]				658[0n]
Coleoptera	Carabidae	Hartonymus	Hartonymus hoodi	USNM ENT 01453307		CCDB-30448-B11	SICOA973-18	BOLD:ADO7278	United States	28-Oct-2010	-3	Sanger	LEG (Subsample)	658[1n]				658[1n]
Coleoptera	Carabidae	Helluodes	Helluodes taprobanae	USNM ENT 01453431		CCDB-30450-E04	SICOA1192-18		Sri Lanka	11-Oct-1977	-3	Sanger	LEG (Subsample)	0[n]				0[n]
Coleoptera	Carabidae	Helluodes	Helluodes taprobanae	USNM ENT 01453432		CCDB-30450-E05	SICOA1193-18		Sri Lanka	14-Oct-1977	-3	Sanger	LEG (Subsample)	307[0n]				307[0n]
Coleoptera	Carabidae	Helluomorpha	Helluomorpha latitarsis	USNM ENT 01453381		CCDB-30450-A02	SICOA1142-18		United States	31-Aug-1977	-30	Sanger	LEG (Subsample)	307[0n]				307[0n]
Coleoptera	Carabidae	Helluomorphoides	Helluomorphoides papago	USNM ENT 01453382		CCDB-30450-A03	SICOA1143-18	BOLD:AAZ1319	United States	31-Jul-1980	-30	Sanger	LEG (Subsample)	658[0n]				658[0n]
Coleoptera	Carabidae	Helluomorphoides	Helluomorphoides praeustus	USNM ENT 01453375		CCDB-30448-H07	SICOA1041-18		United States	01-Jun-1962		Sanger	LEG (Subsample)	407[0n]				407[0n]
Coleoptera	Carabidae	Helluomorphoides	Helluomorphoides texanus	USNM ENT 01453380		CCDB-30450-A01	SICOA1141-18	BOLD:AAH0341	United States	01-Jun-1997		Sanger	LEG (Subsample)	658[0n]				658[0n]
Coleoptera	Carabidae	Heteropaussus	Heteropaussus taprobanensis	USNM ENT 01454054		CCDB-30447-E08	SICOA911-18		Sri Lanka	05-Apr-1973		Sanger	LEG (Subsample)	0[n]				0[n]
Coleoptera	Carabidae	Heteropaussus	Heteropaussus taprobanensis	USNM ENT 01454055		CCDB-30447-E09	SICOA912-18		Sri Lanka	03-Nov-1976	-6	Sanger	LEG (Subsample)	0[n]	YES	325[0n]		325[0n]	Yes
Coleoptera	Carabidae	Hexagonia	Hexagonia scabricollis	USNM ENT 01453383		CCDB-30450-A04	SICOA1144-18		Democratic Republic of the Congo	30-Jun-1962	-29	Sanger	LEG (Subsample)	0[n]				0[n]
Coleoptera	Carabidae	Hexagonia	Hexagonia scabricollis	USNM ENT 01453384		CCDB-30450-A05	SICOA1145-18		Democratic Republic of the Congo	30-Jun-1962	-29	Sanger	LEG (Subsample)	407[0n]				407[0n]
Coleoptera	Carabidae	Hiletus	Hiletus alluaudi	USNM ENT 01453385		CCDB-30450-A06	SICOA1146-18		Cote d'Ivoire	21-Aug-1962		Sanger	LEG (Subsample)	0[n]				0[n]
Coleoptera	Carabidae	Hiletus	Hiletus versutus	USNM ENT 01453386		CCDB-30450-A07	SICOA1147-18	BOLD:ADO7235	Cote d'Ivoire	04-Sep-1962		Sanger	LEG (Subsample)	658[0n]				658[0n]
Coleoptera	Carabidae	Hipparidium	Hipparidium equestre	USNM ENT 01453210		CCDB-30441-B09	SICOA306-18		Madagascar	27-Nov-1993		Sanger	LEG (Subsample)	407[0n]				407[0n]
Coleoptera	Carabidae	Hipparidium	Hipparidium xanthophilum	USNM ENT 01453211		CCDB-30441-B10	SICOA307-18		Gabon	02-Nov-1976		Sanger	LEG (Subsample)	407[0n]				407[0n]
Coleoptera	Carabidae	Hyboptera	Hyboptera dilutior	USNM ENT 01452943		CCDB-30445-D04	SICOA705-18	BOLD:ADP1266	French Guiana	08-Oct-2011		Sanger	LEG (Subsample)	658[0n]				658[0n]
Coleoptera	Carabidae	Hyboptera	Hyboptera tuberculata	USNM ENT 01452944		CCDB-30445-D05	SICOA706-18		Ecuador	08-Oct-1995		Sanger	LEG (Subsample)	0[n]				0[n]
Coleoptera	Carabidae	Hypaetha	Hypaetha intricata	USNM ENT 01453212		CCDB-30441-B11	SICOA308-18		South Africa	07-Dec-1984		Sanger	LEG (Subsample)	407[0n]				407[0n]
Coleoptera	Carabidae	Jansenia	Jansenia azureocincta	USNM ENT 01452730		CCDB-30439-H10	SICOA189-18	BOLD:ADO6368	India	10-Jun-1985		Sanger	LEG (Subsample)	658[0n]				658[0n]
Coleoptera	Carabidae	Jansenia	Jansenia tetragrammica	USNM ENT 01453214		CCDB-30441-C01	SICOA310-18		India	26-Jul-1997		Sanger	LEG (Subsample)	0[n]	YES	658[200n]		658[200n]
Coleoptera	Carabidae	Kenodactylus	Kenodactylus audouini	USNM ENT 01452838		CCDB-30452-C06	SICOA1360-18		Argentina	24-May-1971		Sanger	LEG (Subsample)	0			YES	130[0n]
Coleoptera	Carabidae	Kenodactylus	Kenodactylus audouini	USNM ENT 01452839		CCDB-30452-C07	SICOA1361-18		Argentina	24-May-1971		Sanger	LEG (Subsample)	0[n]				0[n]
Coleoptera	Carabidae	Lebia	Lebia subdola	USNM ENT 01452921		CCDB-30445-B06	SICOA683-18		United States	30-Jun-2000		Sanger	LEG (Subsample)	407[0n]				407[0n]
Coleoptera	Carabidae	Lebia	Lebia tuckeri	USNM ENT 01452920		CCDB-30445-B05	SICOA682-18		United States	30-Jun-2000		Sanger	LEG (Subsample)	407[0n]				407[0n]
Coleoptera	Carabidae	Lebidia	Lebidia octoguttata	USNM ENT 01452916		CCDB-30445-B01	SICOA678-18		Japan	27-Jan-1972	-1	Sanger	LEG (Subsample)	0[n]				0[n]
Coleoptera	Carabidae	Lebidia	Lebidia octoguttata	USNM ENT 01452917		CCDB-30445-B02	SICOA679-18	BOLD:ADP2449	Japan	06-Dec-1973		Sanger	LEG (Subsample)	658[0n]				658[0n]
Coleoptera	Carabidae	Leistus	Leistus ferrugineus	USNM ENT 01452986		CCDB-30445-G11	SICOA748-18	BOLD:AAK8103	Canada	01-Oct-1977		Sanger	LEG (Subsample)	407[0n]				407[0n]
Coleoptera	Carabidae	Leistus	Leistus terminatus	USNM ENT 01452987		CCDB-30445-G12	SICOA749-18		Poland			Sanger	LEG (Subsample)	0[n]				0[n]
Coleoptera	Carabidae	Lelis	Lelis quadrisignata	USNM ENT 01452933		CCDB-30445-C06	SICOA695-18		Peru	13-Nov-1982		Sanger	LEG (Subsample)	0[n]				0[n]
Coleoptera	Carabidae	Lelis	Lelis rutila	USNM ENT 01452934		CCDB-30445-C07	SICOA696-18	BOLD:ADP2761	Costa Rica	20-Apr-2003		Sanger	LEG (Subsample)	658[0n]				658[0n]
Coleoptera	Carabidae	Leptotrachelus	Leptotrachelus dorsalis	USNM ENT 01452740		CCDB-30443-A09	SICOA484-18		United States	31-May-1967	-30	Sanger	LEG (Subsample)	0[n]				0[n]
Coleoptera	Carabidae	Leptotrachelus	Leptotrachelus dorsalis	USNM ENT 01452877		CCDB-30452-F09	SICOA1399-18		United States	08-Jun-1961		Sanger	LEG (Subsample)	0[n]				0[n]
Coleoptera	Carabidae	Leptotrachelus	Leptotrachelus dorsalis	USNM ENT 01452878		CCDB-30452-F10	SICOA1400-18		United States	02-Aug-1993		Sanger	LEG (Subsample)	0[n]				0[n]
Coleoptera	Carabidae	Leptotrachelus	Leptotrachelus puncticollis	USNM ENT 01452741		CCDB-30443-A10	SICOA485-18	BOLD:ADP1247	Colombia	18-Jan-1969	-4	Sanger	LEG (Subsample)	658[0n]				658[0n]
Coleoptera	Carabidae	Licinus	Licinus punctulatus	USNM ENT 01452949		CCDB-30445-D10	SICOA711-18	BOLD:ADP0703	Italy	31-Dec-1975	-30	Sanger	LEG (Subsample)	658[0n]				658[0n]
Coleoptera	Carabidae	Licinus	Licinus punctulatus	USNM ENT 01452950		CCDB-30445-D11	SICOA712-18	BOLD:ADP0703	Italy	31-Dec-1975	-30	Sanger	LEG (Subsample)	382[0n]				382[0n]
Coleoptera	Carabidae	Lissopterus	Lissopterus quadrinotatus	USNM ENT 01453410		CCDB-30450-C07	SICOA1171-18		Falkland Islands			Sanger	LEG (Subsample)	307[0n]				307[0n]
Coleoptera	Carabidae	Lophyra	Lophyra abbreviata	USNM ENT 01453215		CCDB-30441-C02	SICOA311-18		Madagascar	04-Nov-1993		Sanger	LEG (Subsample)	0[n]	YES	540[89n]		540[89n]
Coleoptera	Carabidae	Lophyra	Lophyra fasciculicornis	USNM ENT 01453216		CCDB-30441-C03	SICOA312-18		South Africa	12-Nov-1986	-2	Sanger	LEG (Subsample)	0[n]				0[n]
Coleoptera	Carabidae	Loricera	Loricera rotundicollis	USNM ENT 01452955		CCDB-30445-E04	SICOA717-18		Guatemala	27-May-1973		Sanger	LEG (Subsample)	307[0n]				307[0n]
Coleoptera	Carabidae	Loricera	Loricera rotundicollis	USNM ENT 01452956		CCDB-30445-E05	SICOA718-18		Guatemala	27-May-1973		Sanger	LEG (Subsample)	0[n]				0[n]
Coleoptera	Carabidae	Loxandrus	Loxandrus crenatus	USNM ENT 01452958		CCDB-30445-E07	SICOA720-18		United States	22-Dec-1972		Sanger	LEG (Subsample)	0[n]				0[n]
Coleoptera	Carabidae	Loxandrus	Loxandrus velocipes	USNM ENT 01452957		CCDB-30445-E06	SICOA719-18	BOLD:ABW6254	United States	18-Apr-1980		Sanger	LEG (Subsample)	0[n]	YES	540[200n]		540[200n]
Coleoptera	Carabidae	Loxoncus	Loxoncus cyanescens	USNM ENT 01453372		CCDB-30448-H04	SICOA1038-18	BOLD:ACW0207	Japan	31-Oct-1981	-30	Sanger	LEG (Subsample)	658[0n]				658[0n]
Coleoptera	Carabidae	Loxoncus	Loxoncus cyanescens	USNM ENT 01453373		CCDB-30448-H05	SICOA1039-18	BOLD:ACW0207	Japan	31-Oct-1981	-30	Sanger	LEG (Subsample)	658[0n]				658[0n]
Coleoptera	Carabidae	Loxoncus	Loxoncus discophorus	USNM ENT 01453365		CCDB-30448-G09	SICOA1031-18		Sri Lanka	21-Jan-1979	-3	Sanger	LEG (Subsample)	0[n]				0[n]
Coleoptera	Carabidae	Loxoncus	Loxoncus microgonus	USNM ENT 01453366		CCDB-30448-G10	SICOA1032-18	BOLD:ADP0516	Sri Lanka	06-May-1974		Sanger	LEG (Subsample)	658[0n]				658[0n]
Coleoptera	Carabidae	Lymnastis		USNM ENT 01452888		CCDB-30452-G08	SICOA1410-18		Puerto Rico	19-Dec-1962		Sanger	LEG (Subsample)	0[n]				0[n]
Coleoptera	Carabidae	Lymnastis		USNM ENT 01452889		CCDB-30452-G09	SICOA1411-18		El Salvador	02-Aug-1965		Sanger	LEG (Subsample)	0[n]				0[n]
Coleoptera	Carabidae	Macrocheilus	Macrocheilus chaudoiri	USNM ENT 01453378		CCDB-30448-H10	SICOA1044-18		Sri Lanka	22-Apr-1973	-1	Sanger	LEG (Subsample)	0[n]				0[n]
Coleoptera	Carabidae	Macrocheilus	Macrocheilus chaudoiri	USNM ENT 01453379		CCDB-30448-H11	SICOA1045-18		Sri Lanka	01-Aug-1973		Sanger	LEG (Subsample)	307[0n]				307[0n]	Yes
Coleoptera	Carabidae	Manticora	Manticora gruti	USNM ENT 01452968		CCDB-30445-F05	SICOA730-18		Namibia	22-Mar-2000		Sanger	LEG (Subsample)	0[n]				0[n]
Coleoptera	Carabidae	Manticora	Manticora werneri	USNM ENT 01452969		CCDB-30445-F06	SICOA731-18		Namibia	26-Jan-2001	-3	Sanger	LEG (Subsample)	407[0n]				407[0n]
Coleoptera	Carabidae	Mastax		USNM ENT 01452661		CCDB-30439-C01	SICOA120-18		Zimbabwe	02-Oct-1960		Sanger	LEG (Subsample)	0[n]				0[n]
Coleoptera	Carabidae	Mastax		USNM ENT 01452662		CCDB-30439-C02	SICOA121-18		Zimbabwe	02-Oct-1960		Sanger	LEG (Subsample)	0[n]				0[n]
Coleoptera	Carabidae	Mecyclothorax	Mecyclothorax chalcosus	USNM ENT 01452974		CCDB-30445-F11	SICOA736-18		United States	26-May-2004		Sanger	LEG (Subsample)	407[1n]				407[1n]
Coleoptera	Carabidae	Mecyclothorax	Mecyclothorax robustus	USNM ENT 01452975		CCDB-30445-F12	SICOA737-18		United States	04-May-1998		Sanger	LEG (Subsample)	268[2n]				268[2n]
Coleoptera	Carabidae	Melaenus	Melaenus piger	USNM ENT 01453396		CCDB-30450-B05	SICOA1157-18		Sri Lanka	05-Nov-1970	-1	Sanger	LEG (Subsample)	0			YES	463[200n]
Coleoptera	Carabidae	Melaenus	Melaenus piger	USNM ENT 01453397		CCDB-30450-B06	SICOA1158-18		Sri Lanka	09-Mar-1970	-10	Sanger	LEG (Subsample)	0[n]				0[n]
Coleoptera	Carabidae	Menigius	Menigius liberianus	USNM ENT 01452895		CCDB-30452-H03	SICOA1417-18		Liberia			Sanger	LEG (Subsample)	0[n]				0[n]
Coleoptera	Carabidae	Menigius	Menigius liberianus	USNM ENT 01452896		CCDB-30452-H04	SICOA1418-18		Liberia			Sanger	LEG (Subsample)	0[n]				0[n]
Coleoptera	Carabidae	Merizodus	Merizodus soledadinus	USNM ENT 01452858		CCDB-30452-E02	SICOA1380-18	BOLD:ADO9776	Argentina	08-May-1971		Sanger	LEG (Subsample)	658[0n]				658[0n]
Coleoptera	Carabidae	Merizodus	Merizodus soledadinus	USNM ENT 01452859		CCDB-30452-E03	SICOA1381-18		Argentina	08-May-1971		Sanger	LEG (Subsample)	307[0n]				307[0n]
Coleoptera	Carabidae	Metius	Metius carnifex	USNM ENT 01453402		CCDB-30450-B11	SICOA1163-18		Chile	25-Dec-1981	-2	Sanger	LEG (Subsample)	307[0n]				307[0n]
Coleoptera	Carabidae	Metius	Metius carnifex	USNM ENT 01453403		CCDB-30450-B12	SICOA1164-18	BOLD:ADO9335	Chile	25-Dec-1981	-2	Sanger	LEG (Subsample)	609[2n]				609[2n]
Coleoptera	Carabidae	Metius	Metius pogonoides	USNM ENT 01453404		CCDB-30450-C01	SICOA1165-18	BOLD:ADO8842	Argentina	21-Apr-1971		Sanger	LEG (Subsample)	658[0n]				658[0n]
Coleoptera	Carabidae	Metius	Metius pogonoides	USNM ENT 01453405		CCDB-30450-C02	SICOA1166-18	BOLD:ADO8842	Argentina	21-Apr-1971		Sanger	LEG (Subsample)	658[0n]				658[0n]
Coleoptera	Carabidae	Metriocheila	Metriocheila nigricollis	USNM ENT 01453219		CCDB-30441-C06	SICOA315-18	BOLD:ADO7880	Ecuador	20-Sep-1996		Sanger	LEG (Subsample)	658[0n]				658[0n]
Coleoptera	Carabidae	Metriocheila	Metriocheila nigricollis	USNM ENT 01453220		CCDB-30441-C07	SICOA316-18	BOLD:ADO7880	Bolivia	11-Jan-1995		Sanger	LEG (Subsample)	658[0n]				658[0n]
Coleoptera	Carabidae	Metrius	Metrius contractus	USNM ENT 01453400		CCDB-30450-B09	SICOA1161-18		United States	14-Sep-1971		Sanger	LEG (Subsample)	0[n]				0[n]
Coleoptera	Carabidae	Metrius	Metrius contractus	USNM ENT 01453401		CCDB-30450-B10	SICOA1162-18	BOLD:AAY8948	United States	05-Jul-1974		Sanger	LEG (Subsample)	658[0n]				658[0n]
Coleoptera	Carabidae	Micratopus		USNM ENT 01452890		CCDB-30452-G10	SICOA1412-18		Peru	23-May-1990		Sanger	LEG (Subsample)	0[n]	YES	207[0n]		207[0n]
Coleoptera	Carabidae	Micratopus		USNM ENT 01452891		CCDB-30452-G11	SICOA1413-18		Peru	23-May-1990		Sanger	LEG (Subsample)	0[n]				0[n]
Coleoptera	Carabidae	Micratopus		USNM ENT 01452892		CCDB-30452-G12	SICOA1414-18		Mexico	15-Aug-1972		Sanger	LEG (Subsample)	0[n]				0[n]
Coleoptera	Carabidae	Micrixys	Micrixys distincta	USNM ENT 01454035		CCDB-30447-D01	SICOA892-18	BOLD:ADP2194	United States	30-Aug-1981	-29	Sanger	LEG (Subsample)	658[0n]				658[0n]
Coleoptera	Carabidae	Micrixys	Micrixys distincta	USNM ENT 01454036		CCDB-30447-D02	SICOA893-18		Mexico	31-Jul-1974	-30	Sanger	LEG (Subsample)	307[0n]				307[0n]
Coleoptera	Carabidae	Microcosmodes		USNM ENT 01454037		CCDB-30447-D03	SICOA894-18		Cameroon	09-Mar-1974		Sanger	LEG (Subsample)	280[0n]				280[0n]
Coleoptera	Carabidae	Microcosmodes		USNM ENT 01454038		CCDB-30447-D04	SICOA895-18		Cameroon	18-Mar-1974	-1	Sanger	LEG (Subsample)	304[0n]				304[0n]
Coleoptera	Carabidae	Microlestes	Microlestes minutulus	USNM ENT 01452912		CCDB-30445-A09	SICOA674-18		United States	30-Jun-1965	-29	Sanger	LEG (Subsample)	0[n]				0[n]
Coleoptera	Carabidae	Microlestes	Microlestes nigrinus	USNM ENT 01452913		CCDB-30445-A10	SICOA675-18		United States	30-Nov-1971	-60	Sanger	LEG (Subsample)	0			YES	658[200n]
Coleoptera	Carabidae	Micromentignatha	Micromentignatha oblongicollis	USNM ENT 01453221		CCDB-30441-C08	SICOA317-18		Australia	28-Dec-1991		Sanger	LEG (Subsample)	407[0n]				407[0n]
Coleoptera	Carabidae	Microthylax	Microthylax olivaceus	USNM ENT 01453263		CCDB-30441-G02	SICOA359-18		United States	16-Jul-1973		Sanger	LEG (Subsample)	0[n]	YES	0[n]	YES	130[0n]
Coleoptera	Carabidae	Microthylax	Microthylax sinaloae	USNM ENT 01453264		CCDB-30441-G03	SICOA360-18		Mexico	20-Jun-1967		Sanger	LEG (Subsample)	0[n]				0[n]
Coleoptera	Carabidae	Migadops	Migadops latus	USNM ENT 01453408		CCDB-30450-C05	SICOA1169-18		Argentina	15-May-1971	-3	Sanger	LEG (Subsample)	407[0n]				407[0n]
Coleoptera	Carabidae	Migadops	Migadops latus	USNM ENT 01453409		CCDB-30450-C06	SICOA1170-18		Argentina	19-May-1971	-3	Sanger	LEG (Subsample)	407[0n]				407[0n]
Coleoptera	Carabidae	Miscodera	Miscodera arctica	USNM ENT 01452671		CCDB-30439-C11	SICOA130-18	BOLD:AAY8920	Canada	13-Jul-1968		Sanger	LEG (Subsample)	658[0n]				658[0n]
Coleoptera	Carabidae	Miscodera	Miscodera arctica	USNM ENT 01452672		CCDB-30439-C12	SICOA131-18	BOLD:AAY8920	Norway	20-Jun-1971		Sanger	LEG (Subsample)	636[0n]				636[0n]
Coleoptera	Carabidae	Molops	Molops piceus	USNM ENT 01452815		CCDB-30452-A07	SICOA1337-18	BOLD:AAO0860	Hungary	30-Jun-1954	-29	Sanger	LEG (Subsample)	0			YES	658[89n]
Coleoptera	Carabidae	Monolobus	Monolobus testaceus	USNM ENT 01453412		CCDB-30450-C09	SICOA1173-18		Chile	11-Feb-1968		Sanger	LEG (Subsample)	0			YES	463[200n]
Coleoptera	Carabidae	Morion	Morion orientalis	USNM ENT 01452976		CCDB-30445-G01	SICOA738-18		Sri Lanka	29-Oct-1972	-2	Sanger	LEG (Subsample)	0[n]				0[n]
Coleoptera	Carabidae	Morion	Morion parallelus	USNM ENT 01452977		CCDB-30445-G02	SICOA739-18	BOLD:ABW6299	United States	20-Mar-2001		Sanger	LEG (Subsample)	407[0n]				407[0n]
Coleoptera	Carabidae	Moriosomus	Moriosomus sylvestris	USNM ENT 01452980		CCDB-30445-G05	SICOA742-18	BOLD:ADY5016	Costa Rica	08-Jul-2000		Sanger	LEG (Subsample)	0[n]	YES	658[0n]		658[0n]
Coleoptera	Carabidae	Moriosomus	Moriosomus sylvestris	USNM ENT 01452981		CCDB-30445-G06	SICOA743-18		Panama	11-Jul-1973		Sanger	LEG (Subsample)	0[n]				0[n]
Coleoptera	Carabidae	Myriochila	Myriochila melancholica	USNM ENT 01453222		CCDB-30441-C09	SICOA318-18		South Africa	27-Dec-1984		Sanger	LEG (Subsample)	0[n]				0[n]
Coleoptera	Carabidae	Myriochila	Myriochila semicincta	USNM ENT 01453223		CCDB-30441-C10	SICOA319-18	BOLD:AAU2987	Australia	31-Dec-1991		Sanger	LEG (Subsample)	407[1n]				407[1n]
Coleoptera	Carabidae	Nanodiodes	Nanodiodes westermanni	USNM ENT 01454012		CCDB-30447-B02	SICOA869-18		Sri Lanka	06-May-1974		Sanger	LEG (Subsample)	0[n]				0[n]
Coleoptera	Carabidae	Nanodiodes	Nanodiodes westermanni	USNM ENT 01454013		CCDB-30447-B03	SICOA870-18		Sri Lanka	20-Jun-1978	-3	Sanger	LEG (Subsample)	0[n]				0[n]
Coleoptera	Carabidae	Nanodiodes		USNM ENT 01452901		CCDB-30452-H09	SICOA1423-18		Panama	10-Oct-1975		Sanger	LEG (Subsample)	407[0n]				407[0n]
Coleoptera	Carabidae	Nebria	Nebria asturiensis	USNM ENT 01452984		CCDB-30445-G09	SICOA746-18		Spain	31-Jul-1978	-30	Sanger	LEG (Subsample)	0[n]				0[n]
Coleoptera	Carabidae	Nebria	Nebria purpurata	USNM ENT 01452985		CCDB-30445-G10	SICOA747-18		United States	05-Aug-1973		Sanger	LEG (Subsample)	407[0n]				407[0n]
Coleoptera	Carabidae	Nemotarsus	Nemotarsus rhombifer	USNM ENT 01452922		CCDB-30445-B07	SICOA684-18	BOLD:ADY1890	Costa Rica	28-Mar-1988	-7	Sanger	LEG (Subsample)	0[n]	YES	658[90n]		658[90n]
Coleoptera	Carabidae	Neoaulacoryssus	Neoaulacoryssus speciosus	USNM ENT 01453308		CCDB-30448-B12	SICOA974-18		Venezuela	18-Jun-1976		Sanger	LEG (Subsample)	407[0n]				407[0n]
Coleoptera	Carabidae	Neoaulacoryssus	Neoaulacoryssus speciosus	USNM ENT 01453309		CCDB-30448-C01	SICOA975-18		Venezuela	18-Jun-1976		Sanger	LEG (Subsample)	407[0n]				407[0n]
Coleoptera	Carabidae	Neocicindela	Neocicindela brevilunata	USNM ENT 01453224		CCDB-30441-C11	SICOA320-18		New Zealand	28-Dec-1990		Sanger	LEG (Subsample)	0			YES	238[0n]
Coleoptera	Carabidae	Neocollyris	Neocollyris bonellii	USNM ENT 01452736		CCDB-30443-A05	SICOA480-18	BOLD:AAZ8101	Thailand	03-May-1986		Sanger	LEG (Subsample)	0[n]	YES	658[0n]		658[0n]
Coleoptera	Carabidae	Neocollyris	Neocollyris distincta	USNM ENT 01452737		CCDB-30443-A06	SICOA481-18		India	20-Jul-1985		Sanger	LEG (Subsample)	0[n]				0[n]
Coleoptera	Carabidae	Nesarpalus	Nesarpalus solitarius	USNM ENT 01453341		CCDB-30448-E09	SICOA1007-18	BOLD:ADY4412	Spain	31-May-1974	-30	Sanger	LEG (Subsample)	0[n]	YES	540[0n]		540[0n]
Coleoptera	Carabidae	Nesarpalus	Nesarpalus solitarius	USNM ENT 01453342		CCDB-30448-E10	SICOA1008-18		Spain	31-May-1974	-30	Sanger	LEG (Subsample)	0[n]				0[n]
Coleoptera	Carabidae	Notiobia	Notiobia limbipennis	USNM ENT 01453310		CCDB-30448-C02	SICOA976-18		Panama	21-Jun-1977		Sanger	LEG (Subsample)	407[0n]				407[0n]	Yes
Coleoptera	Carabidae	Notiobia	Notiobia parilis	USNM ENT 01453311		CCDB-30448-C03	SICOA977-18		Panama	16-Jun-1977		Sanger	LEG (Subsample)	0[n]				0[n]
Coleoptera	Carabidae	Notiophilus	Notiophilus aestuans	USNM ENT 01452988		CCDB-30445-H01	SICOA750-18	BOLD:ACB8850	Sweden	09-Jun-1971		Sanger	LEG (Subsample)	407[0n]				407[0n]
Coleoptera	Carabidae	Notiophilus	Notiophilus nemoralis	USNM ENT 01452989		CCDB-30445-H02	SICOA751-18		United States	23-Aug-1975		Sanger	LEG (Subsample)	0[n]				0[n]
Coleoptera	Carabidae	Notonomus	Notonomus latreillei	USNM ENT 01453468		CCDB-30450-H05	SICOA1229-18		Australia	31-Oct-1955	-30	Sanger	LEG (Subsample)	0[n]				0[n]
Coleoptera	Carabidae	Notonomus	Notonomus peronii	USNM ENT 01452816		CCDB-30452-A08	SICOA1338-18		Australia	31-Aug-1969	-30	Sanger	LEG (Subsample)	307[0n]				307[0n]
Coleoptera	Carabidae	Notonomus	Notonomus philippi	USNM ENT 01452817		CCDB-30452-A09	SICOA1339-18		Australia	08-Oct-1966		Sanger	LEG (Subsample)	291[0n]				291[0n]
Coleoptera	Carabidae	Nyctosyles	Nyctosyles planicollis	USNM ENT 01453276		CCDB-30441-H03	SICOA372-18	BOLD:ADP4382	Peru	30-May-1992		Sanger	LEG (Subsample)	658[0n]				658[0n]
Coleoptera	Carabidae	Nyctosyles	Nyctosyles planicollis	USNM ENT 01453277		CCDB-30441-H04	SICOA373-18	BOLD:ADP4382	Peru	30-May-1992		Sanger	LEG (Subsample)	658[0n]				658[0n]
Coleoptera	Carabidae	Oceanella	Oceanella vitiensis	USNM ENT 01453226		CCDB-30441-D01	SICOA322-18		Fiji	01-Jan-1983		Sanger	LEG (Subsample)	407[0n]				407[0n]
Coleoptera	Carabidae	Oceanella	Oceanella vitiensis	USNM ENT 01453227		CCDB-30441-D02	SICOA323-18		Fiji	01-Jan-1983		Sanger	LEG (Subsample)	407[0n]				407[0n]
Coleoptera	Carabidae	Odontocheila	Odontocheila annulicornis	USNM ENT 01453228		CCDB-30441-D03	SICOA324-18		Bolivia	26-Nov-1995		Sanger	LEG (Subsample)	0[n]				0[n]
Coleoptera	Carabidae	Odontocheila	Odontocheila confusa	USNM ENT 01453229		CCDB-30441-D04	SICOA325-18		Peru	11-Jun-1990		Sanger	LEG (Subsample)	407[0n]				407[0n]
Coleoptera	Carabidae	Odontocheila	Odontocheila iodopleura	USNM ENT 01452725		CCDB-30439-H05	SICOA184-18	BOLD:ADL8971	Costa Rica	21-Apr-2003	-1	Sanger	LEG (Subsample)	407[0n]				407[0n]
Coleoptera	Carabidae	Odontocheila	Odontocheila luridipes	USNM ENT 01452726		CCDB-30439-H06	SICOA185-18		Peru	31-May-2000	-30	Sanger	LEG (Subsample)	407[0n]				407[0n]
Coleoptera	Carabidae	Omalodera	Omalodera limbata	USNM ENT 01452840		CCDB-30452-C08	SICOA1362-18		Chile	05-Feb-1981	-6	Sanger	LEG (Subsample)	0[n]	YES	0[n]	YES	0[n]
Coleoptera	Carabidae	Omalodera	Omalodera limbata	USNM ENT 01452841		CCDB-30452-C09	SICOA1363-18		Chile	22-Feb-1979	-12	Sanger	LEG (Subsample)	0[n]				0[n]
Coleoptera	Carabidae	Omophron	Omophron ovalis	USNM ENT 01454002		CCDB-30447-A04	SICOA859-18		United States	15-Jun-1974		Sanger	LEG (Subsample)	0[n]				0[n]
Coleoptera	Carabidae	Omophron	Omophron robustus	USNM ENT 01454003		CCDB-30447-A05	SICOA860-18	BOLD:AAY9468	United States	31-Jul-1975	-30	Sanger	LEG (Subsample)	0[n]	YES	540[95n]		540[95n]
Coleoptera	Carabidae	Omphra	Omphra pilosa	USNM ENT 01453376		CCDB-30448-H08	SICOA1042-18		India	31-Aug-1973	-30	Sanger	LEG (Subsample)	0[n]				0[n]
Coleoptera	Carabidae	Omphra	Omphra pilosa	USNM ENT 01453377		CCDB-30448-H09	SICOA1043-18	BOLD:ADO7327	India	31-Oct-1975	-30	Sanger	LEG (Subsample)	658[0n]				658[0n]
Coleoptera	Carabidae	Omus	Omus californicus	USNM ENT 01452959		CCDB-30445-E08	SICOA721-18	BOLD:AAY8257	United States	31-Jul-1975	-30	Sanger	LEG (Subsample)	0[n]	YES	463[89n]		463[89n]
Coleoptera	Carabidae	Omus	Omus californicus	USNM ENT 01452960		CCDB-30445-E09	SICOA722-18		United States	20-Jun-1971		Sanger	LEG (Subsample)	0[n]				0[n]
Coleoptera	Carabidae	Onota		USNM ENT 01452929		CCDB-30445-C02	SICOA691-18		Peru	07-Sep-1988		Sanger	LEG (Subsample)	0[n]				0[n]
Coleoptera	Carabidae	Onota		USNM ENT 01452930		CCDB-30445-C03	SICOA692-18	BOLD:ADE6791	Peru	02-Sep-1989		Sanger	LEG (Subsample)	0[n]	YES	658[89n]		658[89n]
Coleoptera	Carabidae	Onypterygia	Onypterygia cyanea	USNM ENT 01454067		CCDB-30447-F09	SICOA924-18		Mexico	23-Jun-1973		Sanger	LEG (Subsample)	459[2n]				459[2n]
Coleoptera	Carabidae	Onypterygia	Onypterygia tricolor	USNM ENT 01454068		CCDB-30447-F10	SICOA925-18		Mexico	27-Apr-1973		Sanger	LEG (Subsample)	307[0n]				307[0n]
Coleoptera	Carabidae	Oodes	Oodes brevis	USNM ENT 01454004		CCDB-30447-A06	SICOA861-18		United States	11-Mar-1962		Sanger	LEG (Subsample)	0[n]				0[n]
Coleoptera	Carabidae	Oodes	Oodes oblongus	USNM ENT 01454005		CCDB-30447-A07	SICOA862-18		Australia	22-Feb-1968	-9	Sanger	LEG (Subsample)	307[0n]				307[0n]
Coleoptera	Carabidae	Oodinus	Oodinus similis	USNM ENT 01453417		CCDB-30450-D02	SICOA1178-18		Guatemala	12-May-1956		Sanger	LEG (Subsample)	0[n]				0[n]
Coleoptera	Carabidae	Oodinus	Oodinus similis	USNM ENT 01453418		CCDB-30450-D03	SICOA1179-18		Mexico	03-Apr-1960		Sanger	LEG (Subsample)	364[0n]				364[0n]
Coleoptera	Carabidae	Oosoma	Oosoma gyllenhalii	USNM ENT 01453369		CCDB-30448-H01	SICOA1035-18		Sri Lanka	07-Nov-1976		Sanger	LEG (Subsample)	0[n]				0[n]
Coleoptera	Carabidae	Oosoma	Oosoma semivittatum	USNM ENT 01453370		CCDB-30448-H02	SICOA1036-18		Sri Lanka	31-Jan-1977	-4	Sanger	LEG (Subsample)	0[n]	YES	540[90n]		540[90n]
Coleoptera	Carabidae	Ophionea	Ophionea indica	USNM ENT 01452990		CCDB-30445-H03	SICOA752-18		Sri Lanka	11-Nov-1976	-2	Sanger	LEG (Subsample)	368[0n]				368[0n]
Coleoptera	Carabidae	Ophionea	Ophionea indica	USNM ENT 01452991		CCDB-30445-H04	SICOA753-18		Sri Lanka	25-Oct-1976	-5	Sanger	LEG (Subsample)	407[0n]				407[0n]
Coleoptera	Carabidae	Opilidia	Opilidia graphiptera	USNM ENT 01453230		CCDB-30441-D05	SICOA326-18		Venezuela	05-Aug-1992		Sanger	LEG (Subsample)	0[n]				0[n]
Coleoptera	Carabidae	Opilidia	Opilidia graphiptera	USNM ENT 01453231		CCDB-30441-D06	SICOA327-18		Costa Rica	18-Feb-1997		Sanger	LEG (Subsample)	0[n]	YES	0[n]	YES	130[0n]
Coleoptera	Carabidae	Opilidia	Opilidia leuconoe	USNM ENT 01453260		CCDB-30441-F11	SICOA356-18		Mexico	31-Jul-1965		Sanger	LEG (Subsample)	0[n]				0[n]
Coleoptera	Carabidae	Opisthius	Opisthius richardsoni	USNM ENT 01453419		CCDB-30450-D04	SICOA1180-18	BOLD:AAZ0685	Canada	26-Aug-1996		Sanger	LEG (Subsample)	658[0n]				658[0n]
Coleoptera	Carabidae	Opisthius	Opisthius richardsoni	USNM ENT 01453420		CCDB-30450-D05	SICOA1181-18	BOLD:AAZ0685	United States	23-Aug-2001		Sanger	LEG (Subsample)	658[0n]				658[0n]
Coleoptera	Carabidae	Orthogonius	Orthogonius fugax	USNM ENT 01453423		CCDB-30450-D08	SICOA1184-18		Sri Lanka	26-Sep-1970		Sanger	LEG (Subsample)	0[n]				0[n]
Coleoptera	Carabidae	Orthogonius	Orthogonius fugax	USNM ENT 01453424		CCDB-30450-D09	SICOA1185-18	BOLD:ADY3331	Sri Lanka	19-Mar-1973		Sanger	LEG (Subsample)	0[n]	YES	658[0n]		658[0n]
Coleoptera	Carabidae	Orthomus	Orthomus dimorphus	USNM ENT 01453469		CCDB-30450-H06	SICOA1230-18		Morocco	28-Feb-1958	-27	Sanger	LEG (Subsample)	0			YES	130[0n]
Coleoptera	Carabidae	Oxycheila	Oxycheila affinis	USNM ENT 01453232		CCDB-30441-D07	SICOA328-18		Ecuador	19-Mar-1995		Sanger	LEG (Subsample)	407[0n]				407[0n]
Coleoptera	Carabidae	Oxycheila	Oxycheila bolivari	USNM ENT 01453233		CCDB-30441-D08	SICOA329-18	BOLD:ADP1515	Bolivia	26-Nov-1994		Sanger	LEG (Subsample)	632[0n]				632[0n]
Coleoptera	Carabidae	Oxycheila	Oxycheila tristis	USNM ENT 01453394		CCDB-30450-B03	SICOA1155-18	BOLD:ADP1902	Bolivia	13-Dec-2008	-4	Sanger	LEG (Subsample)	623[0n]				623[0n]
Coleoptera	Carabidae	Oxycheila	Oxycheila tristis	USNM ENT 01453395		CCDB-30450-B04	SICOA1156-18	BOLD:ADP1901	Colombia	25-Aug-1989		Sanger	LEG (Subsample)	658[0n]				658[0n]
Coleoptera	Carabidae	Oxygonia	Oxygonia oberthueri	USNM ENT 01453234		CCDB-30441-D09	SICOA330-18	BOLD:ADO9875	Ecuador	25-Mar-1995		Sanger	LEG (Subsample)	658[0n]				658[0n]
Coleoptera	Carabidae	Oxygonia	Oxygonia vuillefroyi	USNM ENT 01453235		CCDB-30441-D10	SICOA331-18		Ecuador	15-Mar-1996		Sanger	LEG (Subsample)	407[0n]				407[0n]
Coleoptera	Carabidae	Oxylobus		USNM ENT 01452825		CCDB-30452-B05	SICOA1347-18		India	31-Oct-1966	-30	Sanger	LEG (Subsample)	0[n]				0[n]
Coleoptera	Carabidae	Pamborus	Pamborus alternans	USNM ENT 01454023		CCDB-30447-C01	SICOA880-18		Australia	20-Nov-1962	-19	Sanger	LEG (Subsample)	0[n]				0[n]
Coleoptera	Carabidae	Pamborus	Pamborus opacus	USNM ENT 01454024		CCDB-30447-C02	SICOA881-18		Australia	20-Nov-1962	-19	Sanger	LEG (Subsample)	407[0n]				407[0n]
Coleoptera	Carabidae	Panagaeus	Panagaeus cruciger	USNM ENT 01454039		CCDB-30447-D05	SICOA896-18	BOLD:ABX3290	United States	11-Nov-1985	-2	Sanger	LEG (Subsample)	658[0n]				658[0n]
Coleoptera	Carabidae	Panagaeus	Panagaeus cruciger	USNM ENT 01453426		CCDB-30450-D11	SICOA1187-18		United States	16-Oct-1985		Sanger	LEG (Subsample)	307[0n]				307[0n]
Coleoptera	Carabidae	Panagaeus	Panagaeus fasciatus	USNM ENT 01453425		CCDB-30450-D10	SICOA1186-18	BOLD:ADP2194	United States	13-Mar-1994		Sanger	LEG (Subsample)	342[0n]				342[0n]
Coleoptera	Carabidae	Panagaeus	Panagaeus sallei	USNM ENT 01454040		CCDB-30447-D06	SICOA897-18	BOLD:AAZ0827	United States	31-Jul-1982	-30	Sanger	LEG (Subsample)	658[0n]				658[0n]
Coleoptera	Carabidae	Paraclivina	Paraclivina bipustulata	USNM ENT 01453280		CCDB-30441-H07	SICOA376-18	BOLD:AAI4099	United States	04-Jul-2006		Sanger	LEG (Subsample)	261			YES	658[4n]
Coleoptera	Carabidae	Paraclivina	Paraclivina fasciata	USNM ENT 01453281		CCDB-30441-H08	SICOA377-18	BOLD:ADZ5491	Costa Rica	22-Nov-2000		Sanger	LEG (Subsample)	221			YES	658[91n]
Coleoptera	Carabidae	Paratrechus		USNM ENT 01452844		CCDB-30452-C12	SICOA1366-18		Guatemala	27-May-1973		Sanger	LEG (Subsample)	0[n]				0[n]
Coleoptera	Carabidae	Paratrechus		USNM ENT 01452845		CCDB-30452-D01	SICOA1367-18		Guatemala	18-Aug-1974		Sanger	LEG (Subsample)	0[n]	YES	130[0n]		130[0n]
Coleoptera	Carabidae	Paropisthius	Paropisthius indicus	USNM ENT 01453421		CCDB-30450-D06	SICOA1182-18	BOLD:ADO7762	Nepal	02-May-2000		Sanger	LEG (Subsample)	658[0n]				658[0n]
Coleoptera	Carabidae	Paropisthius	Paropisthius indicus	USNM ENT 01453422		CCDB-30450-D07	SICOA1183-18	BOLD:ADO7762	China	29-May-2002		Sanger	LEG (Subsample)	658[0n]				658[0n]
Coleoptera	Carabidae	Pasimachus	Pasimachus californicus	USNM ENT 01452822		CCDB-30452-B02	SICOA1344-18	BOLD:AAH2815	United States	25-Sep-2008		Sanger	LEG (Subsample)	658[0n]				658[0n]
Coleoptera	Carabidae	Pasimachus	Pasimachus depressus	USNM ENT 01452823		CCDB-30452-B03	SICOA1345-18		United States	24-Sep-2002		Sanger	LEG (Subsample)	307[0n]				307[0n]
Coleoptera	Carabidae	Pasimachus	Pasimachus elongatus	USNM ENT 01452824		CCDB-30452-B04	SICOA1346-18	BOLD:AAH2777	United States	05-Aug-2008		Sanger	LEG (Subsample)	658[0n]				658[0n]
Coleoptera	Carabidae	Passalidius	Passalidius fortipes	USNM ENT 01452826		CCDB-30452-B06	SICOA1348-18		South Africa	03-Apr-1965		Sanger	LEG (Subsample)	0			YES	0[n]
Coleoptera	Carabidae	Patrobus	Patrobus longicornis	USNM ENT 01454046		CCDB-30447-D12	SICOA903-18	BOLD:AAY8834	United States	20-Sep-1980		Sanger	LEG (Subsample)	658[0n]				658[0n]
Coleoptera	Carabidae	Patrobus	Patrobus stygicus	USNM ENT 01454047		CCDB-30447-E01	SICOA904-18		Canada	31-Jul-1971	-30	Sanger	LEG (Subsample)	0[n]				0[n]
Coleoptera	Carabidae	Paussus	Paussus cridae	USNM ENT 01454056		CCDB-30447-E10	SICOA913-18		Democratic Republic of the Congo	31-Oct-1962	-30	Sanger	LEG (Subsample)	0[n]				0[n]
Coleoptera	Carabidae	Paussus	Paussus cridae	USNM ENT 01454057		CCDB-30447-E11	SICOA914-18		Democratic Republic of the Congo	31-Dec-1980	-30	Sanger	LEG (Subsample)	0[n]	YES	658[128n]		658[128n]
Coleoptera	Carabidae	Paussus	Paussus sphaerocerus	USNM ENT 01454059		CCDB-30447-F01	SICOA916-18		Liberia	02-May-1952		Sanger	LEG (Subsample)	0[n]				0[n]
Coleoptera	Carabidae	Paussus	Paussus sphaerocerus	USNM ENT 01454060		CCDB-30447-F02	SICOA917-18		Liberia	05-Jun-1952		Sanger	LEG (Subsample)	0[n]				0[n]
Coleoptera	Carabidae	Pelecium	Pelecium sulcipenne	USNM ENT 01454050		CCDB-30447-E04	SICOA907-18		Panama	21-Jun-1973		Sanger	LEG (Subsample)	0			YES	0[n]
Coleoptera	Carabidae	Pelecium	Pelecium sulcipenne	USNM ENT 01454051		CCDB-30447-E05	SICOA908-18		Panama	27-May-1972	-12	Sanger	LEG (Subsample)	262[0n]				262[0n]
Coleoptera	Carabidae	Pelmatellus		USNM ENT 01453312		CCDB-30448-C04	SICOA978-18	BOLD:ADY0945	Guatemala	25-May-1973		Sanger	LEG (Subsample)	0[n]	YES	540[0n]		540[0n]
Coleoptera	Carabidae	Pelmatellus		USNM ENT 01453313		CCDB-30448-C05	SICOA979-18		Guatemala	25-May-1973		Sanger	LEG (Subsample)	0[n]				0[n]
Coleoptera	Carabidae	Pelophila	Pelophila borealis	USNM ENT 01454061		CCDB-30447-F03	SICOA918-18		Finland	18-Jun-1971		Sanger	LEG (Subsample)	0[n]				0[n]
Coleoptera	Carabidae	Pelophila	Pelophila rudis	USNM ENT 01454062		CCDB-30447-F04	SICOA919-18	BOLD:AAZ1418	Canada	16-Jul-1967		Sanger	LEG (Subsample)	339[1n]				339[1n]
Coleoptera	Carabidae	Pentacomia	Pentacomia chrysamma	USNM ENT 01453236		CCDB-30441-D11	SICOA332-18		Bolivia	13-Dec-1995		Sanger	LEG (Subsample)	407[0n]				407[0n]
Coleoptera	Carabidae	Pentacomia	Pentacomia lacordairei	USNM ENT 01452727		CCDB-30439-H07	SICOA186-18		Peru	13-Feb-1990		Sanger	LEG (Subsample)	407[0n]				407[0n]
Coleoptera	Carabidae	Pentacomia	Pentacomia procera	USNM ENT 01452728		CCDB-30439-H08	SICOA187-18		Bolivia	23-Nov-1956		Sanger	LEG (Subsample)	658[0n]				658[0n]	Yes
Coleoptera	Carabidae	Pentagonica	Pentagonica flavipes	USNM ENT 01454063		CCDB-30447-F05	SICOA920-18	BOLD:ADO9564	Dominican Republic	01-Mar-1965		Sanger	LEG (Subsample)	658[0n]				658[0n]
Coleoptera	Carabidae	Pentagonica	Pentagonica flavipes	USNM ENT 01454064		CCDB-30447-F06	SICOA921-18		Dominican Republic	22-Aug-1965		Sanger	LEG (Subsample)	0[n]				0[n]
Coleoptera	Carabidae	Pentagonica	Pentagonica flavipes	USNM ENT 01453430		CCDB-30450-E03	SICOA1191-18	BOLD:ADP4677	Haiti	25-Jul-1998		Sanger	LEG (Subsample)	658[0n]				658[0n]
Coleoptera	Carabidae	Pentagonica	Pentagonica ruticollis	USNM ENT 01453429		CCDB-30450-E02	SICOA1190-18		Sri Lanka	14-Jan-1970	-7	Sanger	LEG (Subsample)	0[n]				0[n]
Coleoptera	Carabidae	Percus	Percus passerini	USNM ENT 01452811		CCDB-30452-A03	SICOA1333-18		Italy	31-Oct-1975	-30	Sanger	LEG (Subsample)	0[n]				0[n]
Coleoptera	Carabidae	Percus	Percus strictus	USNM ENT 01452812		CCDB-30452-A04	SICOA1334-18	BOLD:ADP3559	Italy	31-Dec-1975	-30	Sanger	LEG (Subsample)	658[0n]				658[0n]
Coleoptera	Carabidae	Pericompsus	Pericompsus acon	USNM ENT 01452868		CCDB-30452-E12	SICOA1390-18		Ecuador	04-Jul-1976		Sanger	LEG (Subsample)	0[n]				0[n]
Coleoptera	Carabidae	Pericompsus	Pericompsus brasiliensis	USNM ENT 01452869		CCDB-30452-F01	SICOA1391-18		Panama	05-Jun-1970	-4	Sanger	LEG (Subsample)	0[n]				0[n]
Coleoptera	Carabidae	Pericompsus	Pericompsus rorschachinus	USNM ENT 01452886		CCDB-30452-G06	SICOA1408-18		Peru	23-Sep-1989		Sanger	LEG (Subsample)	0[n]	YES	658[200n]		658[200n]
Coleoptera	Carabidae	Pericompsus	Pericompsus sagma	USNM ENT 01452887		CCDB-30452-G07	SICOA1409-18		Mexico	22-Jun-1969		Sanger	LEG (Subsample)	0[n]				0[n]
Coleoptera	Carabidae	Peridexia	Peridexia fulvipes	USNM ENT 01452719		CCDB-30439-G11	SICOA178-18		Madagascar	09-Feb-1990	-8	Sanger	LEG (Subsample)	0[n]				0[n]
Coleoptera	Carabidae	Peridexia	Peridexia fulvipes	USNM ENT 01452720		CCDB-30439-G12	SICOA179-18	BOLD:ADY4017	Madagascar	22-Feb-1990	-5	Sanger	LEG (Subsample)	0[n]	YES	658[0n]		658[0n]
Coleoptera	Carabidae	Peronomerus		USNM ENT 01454041		CCDB-30447-D07	SICOA898-18	BOLD:ADP0121	Vietnam	01-Apr-1970		Sanger	LEG (Subsample)	604[0n]				604[0n]
Coleoptera	Carabidae	Peronomerus		USNM ENT 01454042		CCDB-30447-D08	SICOA899-18		Vietnam	06-Oct-1970		Sanger	LEG (Subsample)	0[n]				0[n]
Coleoptera	Carabidae	Phaeoxantha	Phaeoxantha aequinoctialis	USNM ENT 01453237		CCDB-30441-D12	SICOA333-18	BOLD:ADO8371	Ecuador	14-Sep-1996		Sanger	LEG (Subsample)	658[0n]				658[0n]
Coleoptera	Carabidae	Phaeoxantha	Phaeoxantha aequinoctialis	USNM ENT 01452961		CCDB-30445-E10	SICOA723-18		Bolivia	17-Jan-2007	-3	Sanger	LEG (Subsample)	407[0n]				407[0n]
Coleoptera	Carabidae	Phaeoxantha	Phaeoxantha cruciata	USNM ENT 01453238		CCDB-30441-E01	SICOA334-18		Bolivia	03-Oct-1994		Sanger	LEG (Subsample)	407[0n]				407[0n]
Coleoptera	Carabidae	Pheropsophus	Pheropsophus chaudoiri	USNM ENT 01452657		CCDB-30439-B09	SICOA116-18		Sri Lanka	10-Jun-1973	-1	Sanger	LEG (Subsample)	658[0n]				658[0n]	Yes
Coleoptera	Carabidae	Pheropsophus	Pheropsophus picicollis	USNM ENT 01452658		CCDB-30439-B10	SICOA117-18		Sri Lanka	16-Jun-1973		Sanger	LEG (Subsample)	307[0n]				307[0n]
Coleoptera	Carabidae	Philophuga	Philophuga caerulea	USNM ENT 01452923		CCDB-30445-B08	SICOA685-18	BOLD:AAD5465	United States	31-Jul-1972	-30	Sanger	LEG (Subsample)	0			YES	658[89n]
Coleoptera	Carabidae	Philophuga	Philophuga viridis	USNM ENT 01452924		CCDB-30445-B09	SICOA686-18		United States	07-Aug-1969		Sanger	LEG (Subsample)	0[n]				0[n]
Coleoptera	Carabidae	Philoscaphus	Philoscaphus tuberculatus	USNM ENT 01452827		CCDB-30452-B07	SICOA1349-18		Australia	30-Nov-1956	-29	Sanger	LEG (Subsample)	0			YES	130[0n]
Coleoptera	Carabidae	Phloeoxena	Phloeoxena caudalis	USNM ENT 01452931		CCDB-30445-C04	SICOA693-18		Costa Rica	22-Oct-1994		Sanger	LEG (Subsample)	0[n]				0[n]
Coleoptera	Carabidae	Phloeoxena	Phloeoxena limbicollis	USNM ENT 01452932		CCDB-30445-C05	SICOA694-18		Costa Rica	10-Jul-2000		Sanger	LEG (Subsample)	407[0n]				407[0n]
Coleoptera	Carabidae	Physea		USNM ENT 01454021		CCDB-30447-B11	SICOA878-18		Panama	27-Jun-1978		Sanger	LEG (Subsample)	0[n]				0[n]
Coleoptera	Carabidae	Physea		USNM ENT 01454022		CCDB-30447-B12	SICOA879-18		Panama	03-Oct-1978		Sanger	LEG (Subsample)	307[0n]				307[0n]
Coleoptera	Carabidae	Physodeutera	Physodeutera fairmairei	USNM ENT 01453239		CCDB-30441-E02	SICOA335-18		Madagascar	13-Nov-1993		Sanger	LEG (Subsample)	0[n]				0[n]
Coleoptera	Carabidae	Physodeutera	Physodeutera fairmairei	USNM ENT 01453240		CCDB-30441-E03	SICOA336-18		Madagascar	13-Nov-1993		Sanger	LEG (Subsample)	407[0n]				407[0n]
Coleoptera	Carabidae	Picnochile	Picnochile fallaciosa	USNM ENT 01452970		CCDB-30445-F07	SICOA732-18		Chile	09-Jan-1968		Sanger	LEG (Subsample)	0			YES	0[n]
Coleoptera	Carabidae	Picnochile	Picnochile fallaciosa	USNM ENT 01452971		CCDB-30445-F08	SICOA733-18		Chile	12-Jan-1966		Sanger	LEG (Subsample)	0[n]				0[n]
Coleoptera	Carabidae	Piosoma		USNM ENT 01453314		CCDB-30448-C06	SICOA980-18	BOLD:AAZ3025	United States	22-Sep-2008		Sanger	LEG (Subsample)	658[0n]				658[0n]
Coleoptera	Carabidae	Piosoma		USNM ENT 01453315		CCDB-30448-C07	SICOA981-18	BOLD:AAZ3025	United States	08-Sep-2008		Sanger	LEG (Subsample)	658[0n]				658[0n]
Coleoptera	Carabidae	Plagiotelum	Plagiotelum irinum	USNM ENT 01452742		CCDB-30443-A11	SICOA486-18		Chile	10-Feb-1968		Sanger	LEG (Subsample)	0			YES	540[200n]
Coleoptera	Carabidae	Plagiotelum	Plagiotelum irinum	USNM ENT 01452743		CCDB-30443-A12	SICOA487-18		Chile	10-Feb-1968		Sanger	LEG (Subsample)	0[n]				0[n]
Coleoptera	Carabidae	Planetes	Planetes ruficeps	USNM ENT 01452860		CCDB-30452-E04	SICOA1382-18		Sri Lanka	15-May-1976	-3	Sanger	LEG (Subsample)	371[0n]				371[0n]
Coleoptera	Carabidae	Planetes	Planetes ruficollis	USNM ENT 01452861		CCDB-30452-E05	SICOA1383-18		Sri Lanka	20-Jun-1978	-3	Sanger	LEG (Subsample)	0[n]				0[n]
Coleoptera	Carabidae	Platycerozaena	Platycerozaena panamensis	USNM ENT 01454019		CCDB-30447-B09	SICOA876-18		Panama	31-Jul-1969	-30	Sanger	LEG (Subsample)	0[n]				0[n]
Coleoptera	Carabidae	Platycerozaena	Platycerozaena panamensis	USNM ENT 01454020		CCDB-30447-B10	SICOA877-18		Panama	30-Jun-1997	-1	Sanger	LEG (Subsample)	0[n]	YES	325[0n]		325[0n]	Yes
Coleoptera	Carabidae	Platymetopus	Platymetopus flavilabris	USNM ENT 01453363		CCDB-30448-G07	SICOA1029-18		Sri Lanka	09-Apr-1971	-10	Sanger	LEG (Subsample)	0[n]				0[n]
Coleoptera	Carabidae	Platymetopus	Platymetopus flavilabris	USNM ENT 01453364		CCDB-30448-G08	SICOA1030-18		Sri Lanka	19-Mar-1970	-9	Sanger	LEG (Subsample)	407[0n]				407[0n]
Coleoptera	Carabidae	Platynodes	Platynodes westermanni	USNM ENT 01452978		CCDB-30445-G03	SICOA740-18		Cameroon	31-Dec-1960	-365	Sanger	LEG (Subsample)	0			YES	0[n]
Coleoptera	Carabidae	Platynodes	Platynodes westermanni	USNM ENT 01452979		CCDB-30445-G04	SICOA741-18		Democratic Republic of the Congo	31-May-1960	-30	Sanger	LEG (Subsample)	0[n]				0[n]
Coleoptera	Carabidae	Platynus	Platynus degallieri	USNM ENT 01454069		CCDB-30447-F11	SICOA926-18		Panama	10-Jul-1973		Sanger	LEG (Subsample)	407[0n]				407[0n]
Coleoptera	Carabidae	Platynus	Platynus lewisi	USNM ENT 01454070		CCDB-30447-F12	SICOA927-18		Jamaica	24-Apr-1973	-3	Sanger	LEG (Subsample)	0[n]				0[n]
Coleoptera	Carabidae	Platyrhopalus	Platyrhopalus angustus	USNM ENT 01454058		CCDB-30447-E12	SICOA915-18		Sri Lanka	26-Sep-1977	-2	Sanger	LEG (Subsample)	407[0n]				407[0n]
Coleoptera	Carabidae	Poecilus	Poecilus fortipes	USNM ENT 01452813		CCDB-30452-A05	SICOA1335-18		Mongolia	23-Jul-1968	-38	Sanger	LEG (Subsample)	407[0n]				407[0n]
Coleoptera	Carabidae	Poecilus	Poecilus gebleri	USNM ENT 01452814		CCDB-30452-A06	SICOA1336-18		Mongolia	21-Aug-1965	-24	Sanger	LEG (Subsample)	407[0n]				407[0n]
Coleoptera	Carabidae	Poecilus	Poecilus lucublandus	USNM ENT 01453456		CCDB-30450-G05	SICOA1217-18		United States	31-Aug-1987	-30	Sanger	LEG (Subsample)	0[n]				0[n]
Coleoptera	Carabidae	Poecilus	Poecilus lucublandus	USNM ENT 01453457		CCDB-30450-G06	SICOA1218-18	BOLD:AAC3361	United States	20-Sep-2003		Sanger	LEG (Subsample)	658[0n]				658[0n]
Coleoptera	Carabidae	Pogonodaptus	Pogonodaptus mexicanus	USNM ENT 01453316		CCDB-30448-C08	SICOA982-18		Mexico	16-Sep-2004		Sanger	LEG (Subsample)	407[0n]				407[0n]
Coleoptera	Carabidae	Pogonodaptus	Pogonodaptus mexicanus	USNM ENT 01453317		CCDB-30448-C09	SICOA983-18		Honduras	03-Jun-1964		Sanger	LEG (Subsample)	0[n]				0[n]
Coleoptera	Carabidae	Pogonus	Pogonus biroi	USNM ENT 01453438		CCDB-30450-E11	SICOA1199-18		Sri Lanka	07-Nov-1976		Sanger	LEG (Subsample)	0[n]				0[n]
Coleoptera	Carabidae	Pogonus	Pogonus punctulatus	USNM ENT 01453437		CCDB-30450-E10	SICOA1198-18		Iran	21-Jun-1965		Sanger	LEG (Subsample)	0[n]				0[n]
Coleoptera	Carabidae	Pogonus	Pogonus smaragdinus	USNM ENT 01453439		CCDB-30450-E12	SICOA1200-18		Spain	31-May-1977	-30	Sanger	LEG (Subsample)	0[n]	YES	0[n]	YES	133[0n]
Coleoptera	Carabidae	Polistichus	Polistichus connexus	USNM ENT 01452862		CCDB-30452-E06	SICOA1384-18		Hungary	31-Dec-1956	-365	Sanger	LEG (Subsample)	0			YES	133[0n]
Coleoptera	Carabidae	Polistichus	Polistichus connexus	USNM ENT 01452863		CCDB-30452-E07	SICOA1385-18		Hungary	31-Dec-1956	-365	Sanger	LEG (Subsample)	0[n]				0[n]
Coleoptera	Carabidae	Polpochila	Polpochila capitata	USNM ENT 01453319		CCDB-30448-C11	SICOA985-18		United States	31-Aug-1980	-30	Sanger	LEG (Subsample)	307[0n]				307[0n]
Coleoptera	Carabidae	Polpochila	Polpochila rotundicollis	USNM ENT 01453318		CCDB-30448-C10	SICOA984-18	BOLD:ADP2055	United States	31-Jul-1972	-30	Sanger	LEG (Subsample)	658[0n]				658[0n]
Coleoptera	Carabidae	Polyrhanis	Polyrhanis barbata	USNM ENT 01453241		CCDB-30441-E04	SICOA337-18	BOLD:ADY4920	Papua New Guinea	29-Sep-1974		Sanger	LEG (Subsample)	0[n]	YES	658[0n]		658[0n]
Coleoptera	Carabidae	Polyrhanis	Polyrhanis boisduvali	USNM ENT 01453242		CCDB-30441-E05	SICOA338-18		Papua New Guinea	25-Sep-1974		Sanger	LEG (Subsample)	0[n]				0[n]
Coleoptera	Carabidae	Promecognathus	Promecognathus crassus	USNM ENT 01454086		CCDB-30447-H04	SICOA943-18		United States	07-May-1961		Sanger	LEG (Subsample)	307[0n]				307[0n]
Coleoptera	Carabidae	Promecognathus	Promecognathus crassus	USNM ENT 01454087		CCDB-30447-H05	SICOA944-18		United States	07-May-1961		Sanger	LEG (Subsample)	0[n]				0[n]
Coleoptera	Carabidae	Prothyma	Prothyma concinna	USNM ENT 01452721		CCDB-30439-H01	SICOA180-18		Liberia	22-Feb-1952	-2	Sanger	LEG (Subsample)	0			YES	0[n]
Coleoptera	Carabidae	Prothyma	Prothyma concinna	USNM ENT 01452722		CCDB-30439-H02	SICOA181-18		Liberia	22-Feb-1952	-2	Sanger	LEG (Subsample)	0[n]				0[n]
Coleoptera	Carabidae	Prothymidia	Prothymidia angusticollis	USNM ENT 01453243		CCDB-30441-E06	SICOA339-18		South Africa	02-Nov-1985		Sanger	LEG (Subsample)	0[n]				0[n]
Coleoptera	Carabidae	Prothymidia	Prothymidia angusticollis	USNM ENT 01453244		CCDB-30441-E07	SICOA340-18		South Africa	06-Nov-1985		Sanger	LEG (Subsample)	0[n]	YES	0[n]	YES	133[0n]	Yes
Coleoptera	Carabidae	Psecadius	Psecadius eustalactus	USNM ENT 01454043		CCDB-30447-D09	SICOA900-18		Kenya	31-Jul-1962	-30	Sanger	LEG (Subsample)	0			YES	540[89n]
Coleoptera	Carabidae	Pseudabarys	Pseudabarys substriatus	USNM ENT 01453460		CCDB-30450-G09	SICOA1221-18	BOLD:ADP3855	Mexico	23-Aug-2004		Sanger	LEG (Subsample)	658[0n]				658[0n]
Coleoptera	Carabidae	Pseudabarys	Pseudabarys substriatus	USNM ENT 01453461		CCDB-30450-G10	SICOA1222-18	BOLD:ADP3855	Mexico	23-Aug-2004		Sanger	LEG (Subsample)	658[0n]				658[0n]
Coleoptera	Carabidae	Pseudomigadops	Pseudomigadops darwini	USNM ENT 01453411		CCDB-30450-C08	SICOA1172-18	BOLD:ADO7476	Argentina	19-May-1971	-3	Sanger	LEG (Subsample)	658[0n]				658[0n]
Coleoptera	Carabidae	Pseudomorpha	Pseudomorpha champlaini	USNM ENT 01453440		CCDB-30450-F01	SICOA1201-18		United States	16-Jul-1983	-1	Sanger	LEG (Subsample)	0[n]	YES	658[200n]		658[200n]
Coleoptera	Carabidae	Pseudomorpha	Pseudomorpha champlaini	USNM ENT 01453441		CCDB-30450-F02	SICOA1202-18		United States	24-Jul-1979	-1	Sanger	LEG (Subsample)	0[n]				0[n]
Coleoptera	Carabidae	Pseudoxycheila	Pseudoxycheila chaudoiri	USNM ENT 01453245		CCDB-30441-E08	SICOA341-18		Ecuador	25-May-1996		Sanger	LEG (Subsample)	407[0n]				407[0n]
Coleoptera	Carabidae	Pseudoxycheila	Pseudoxycheila nitidicollis	USNM ENT 01453246		CCDB-30441-E09	SICOA342-18		Ecuador	13-Apr-1977		Sanger	LEG (Subsample)	407[0n]				407[0n]
Coleoptera	Carabidae	Pseudoxycheila	Pseudoxycheila nitidicollis	USNM ENT 01452964		CCDB-30445-F01	SICOA726-18		Ecuador	04-Jun-1993	-1	Sanger	LEG (Subsample)	407[0n]				407[0n]
Coleoptera	Carabidae	Pseudoxycheila	Pseudoxycheila pseudotarsalis	USNM ENT 01452965		CCDB-30445-F02	SICOA727-18		Ecuador	27-Jun-1976		Sanger	LEG (Subsample)	407[0n]				407[0n]
Coleoptera	Carabidae	Pseudoxycheila	Pseudoxycheila tarsalis	USNM ENT 01453247		CCDB-30441-E10	SICOA343-18	BOLD:AEE2543	Costa Rica	25-Jul-1984		Sanger	LEG (Subsample)	407[0n]				407[0n]
Coleoptera	Carabidae	Pseudoxycheila	Pseudoxycheila tarsalis	USNM ENT 01453248		CCDB-30441-E11	SICOA344-18	BOLD:AEE2543	Costa Rica	25-Jul-1984		Sanger	LEG (Subsample)	407[0n]				407[0n]
Coleoptera	Carabidae	Pterostichus	Pterostichus liciniformis	USNM ENT 01454014		CCDB-30447-B04	SICOA871-18		Peru	12-Apr-1969	-2	Sanger	LEG (Subsample)	0[n]				0[n]
Coleoptera	Carabidae	Pterostichus	Pterostichus permundus	USNM ENT 01452810		CCDB-30452-A02	SICOA1332-18	BOLD:AAH2809	United States	25-Aug-1967		Sanger	LEG (Subsample)	658[1n]				658[1n]
Coleoptera	Carabidae	Pterostichus		USNM ENT 01453406		CCDB-30450-C03	SICOA1167-18		Argentina	25-Feb-1968	-2	Sanger	LEG (Subsample)	0[n]				0[n]
Coleoptera	Carabidae	Pterostichus		USNM ENT 01453407		CCDB-30450-C04	SICOA1168-18		Chile	12-Jan-1966		Sanger	LEG (Subsample)	407[0n]				407[0n]
Coleoptera	Carabidae	Ropaloteres	Ropaloteres cinctus	USNM ENT 01453249		CCDB-30441-E12	SICOA345-18		Gabon	20-Oct-1976		Sanger	LEG (Subsample)	0[n]				0[n]
Coleoptera	Carabidae	Ropaloteres	Ropaloteres luridus	USNM ENT 01453250		CCDB-30441-F01	SICOA346-18	BOLD:AAZ4572	South Africa	22-Sep-2005		Sanger	LEG (Subsample)	407[0n]				407[0n]
Coleoptera	Carabidae	Scaphinotus	Scaphinotus petersi	USNM ENT 01452746		CCDB-30443-B03	SICOA490-18		United States	31-May-1976	-30	Sanger	LEG (Subsample)	307[0n]				307[0n]
Coleoptera	Carabidae	Scaphinotus	Scaphinotus petersi	USNM ENT 01452747		CCDB-30443-B04	SICOA491-18	BOLD:ABU9443	United States	31-Aug-1982	-30	Sanger	LEG (Subsample)	658[0n]				658[0n]
Coleoptera	Carabidae	Scaphinotus	Scaphinotus tricarinatus	USNM ENT 01452750		CCDB-30443-B07	SICOA494-18		United States	25-Jun-1971		Sanger	LEG (Subsample)	0[n]				0[n]
Coleoptera	Carabidae	Scaphinotus	Scaphinotus tricarinatus	USNM ENT 01452751		CCDB-30443-B08	SICOA495-18		United States	21-Sep-1970		Sanger	LEG (Subsample)	0[n]				0[n]
Coleoptera	Carabidae	Scaphinotus	Scaphinotus viduus	USNM ENT 01452752		CCDB-30443-B09	SICOA496-18	BOLD:AAR4154	United States	23-Jun-1988		Sanger	LEG (Subsample)	658[0n]				658[0n]
Coleoptera	Carabidae	Scarites	Scarites cayennensis	USNM ENT 01452833		CCDB-30452-C01	SICOA1355-18	BOLD:ADP1177	Peru	08-Jun-1992		Sanger	LEG (Subsample)	658[0n]				658[0n]
Coleoptera	Carabidae	Scarites	Scarites subterraneus	USNM ENT 01452832		CCDB-30452-B12	SICOA1354-18	BOLD:ADR8950	United States	01-Jun-2004	-23	Sanger	LEG (Subsample)	658[0n]				658[0n]
Coleoptera	Carabidae	Schizogenius	Schizogenius arimao	USNM ENT 01453284		CCDB-30441-H11	SICOA380-18		Cuba	14-Feb-1981		Sanger	LEG (Subsample)	0[n]	YES	540[89n]		540[89n]
Coleoptera	Carabidae	Schizogenius	Schizogenius auripennis	USNM ENT 01453283		CCDB-30441-H10	SICOA379-18		Mexico	12-Jul-1969		Sanger	LEG (Subsample)	0[n]				0[n]
Coleoptera	Carabidae	Scybalicus	Scybalicus oblongiusculus	USNM ENT 01453332		CCDB-30448-D12	SICOA998-18	BOLD:AED6131	Italy	31-May-1976	-30	Sanger	LEG (Subsample)	407[0n]				407[0n]
Coleoptera	Carabidae	Scybalicus	Scybalicus oblongiusculus	USNM ENT 01453333		CCDB-30448-E01	SICOA999-18		Italy	31-Dec-1959	-30	Sanger	LEG (Subsample)	0[n]				0[n]
Coleoptera	Carabidae	Selenophorus	Selenophorus dispar	USNM ENT 01453289		CCDB-30448-A05	SICOA955-18	BOLD:ADO9154	Mexico	06-Oct-2004	-1	Sanger	LEG (Subsample)	658[0n]				658[0n]
Coleoptera	Carabidae	Selenophorus	Selenophorus ruficollis	USNM ENT 01453320		CCDB-30448-C12	SICOA986-18		Peru	20-Jun-1992		Sanger	LEG (Subsample)	0[n]				0[n]
Coleoptera	Carabidae	Selenophorus	Selenophorus ruficollis	USNM ENT 01453321		CCDB-30448-D01	SICOA987-18		Peru	03-Jun-1992		Sanger	LEG (Subsample)	307[0n]				307[0n]
Coleoptera	Carabidae	Selenophorus		USNM ENT 01453322		CCDB-30448-D02	SICOA988-18		Panama	01-Jun-1972		Sanger	LEG (Subsample)	0[n]				0[n]
Coleoptera	Carabidae	Selenophorus		USNM ENT 01453323		CCDB-30448-D03	SICOA989-18		Panama	28-May-1972		Sanger	LEG (Subsample)	407[0n]				407[0n]
Coleoptera	Carabidae	Semiardistomis	Semiardistomis viridis	USNM ENT 01453278		CCDB-30441-H05	SICOA374-18	BOLD:ABW6309	United States	19-Jul-2007		Sanger	LEG (Subsample)	407[0n]				407[0n]
Coleoptera	Carabidae	Semiardistomis	Semiardistomis viridis	USNM ENT 01453279		CCDB-30441-H06	SICOA375-18		United States	30-Apr-1986		Sanger	LEG (Subsample)	0[n]				0[n]
Coleoptera	Carabidae	Sericoda	Sericoda bembidioides	USNM ENT 01454081		CCDB-30447-G11	SICOA938-18		Guatemala	10-Aug-1974		Sanger	LEG (Subsample)	0[n]	YES	312[0n]		312[0n]
Coleoptera	Carabidae	Sericoda	Sericoda bembidioides	USNM ENT 01454082		CCDB-30447-G12	SICOA939-18		Guatemala	26-May-1973		Sanger	LEG (Subsample)	0[n]				0[n]
Coleoptera	Carabidae	Siagona	Siagona europaea	USNM ENT 01452834		CCDB-30452-C02	SICOA1356-18		Spain	30-Nov-1981	-29	Sanger	LEG (Subsample)	0[n]	YES	0[n]	YES	0[n]
Coleoptera	Carabidae	Siagona	Siagona plana	USNM ENT 01452835		CCDB-30452-C03	SICOA1357-18		Sri Lanka	03-Nov-1976		Sanger	LEG (Subsample)	0[n]				0[n]
Coleoptera	Carabidae	Simous	Simous nigriceps	USNM ENT 01454015		CCDB-30447-B05	SICOA872-18	BOLD:ADO7417	India	23-Jun-1972		Sanger	LEG (Subsample)	658[0n]				658[0n]
Coleoptera	Carabidae	Simous	Simous nigriceps	USNM ENT 01454016		CCDB-30447-B06	SICOA873-18		India	07-Jul-1972		Sanger	LEG (Subsample)	0[n]				0[n]
Coleoptera	Carabidae	Siopelus	Siopelus luteoapicalis	USNM ENT 01453349		CCDB-30448-F05	SICOA1015-18		Democratic Republic of the Congo	28-Feb-1960	-27	Sanger	LEG (Subsample)	0			YES	207[0n]
Coleoptera	Carabidae	Siopelus	Siopelus natalicus	USNM ENT 01453346		CCDB-30448-F02	SICOA1012-18		Democratic Republic of the Congo	28-Feb-1960	-27	Sanger	LEG (Subsample)	0[n]				0[n]
Coleoptera	Carabidae	Siopelus		USNM ENT 01453350		CCDB-30448-F06	SICOA1016-18		Madagascar	20-Mar-1963		Sanger	LEG (Subsample)	0[n]				0[n]
Coleoptera	Carabidae	Siopelus		USNM ENT 01453351		CCDB-30448-F07	SICOA1017-18		South Africa	19-Feb-1968		Sanger	LEG (Subsample)	0[n]				0[n]
Coleoptera	Carabidae	Sirdenus	Sirdenus grayii	USNM ENT 01453434		CCDB-30450-E07	SICOA1195-18	BOLD:ACD5730	Spain	30-Apr-1978	-29	Sanger	LEG (Subsample)	658[0n]				658[0n]
Coleoptera	Carabidae	Sirdenus		USNM ENT 01453433		CCDB-30450-E06	SICOA1194-18		Sri Lanka	03-Nov-1976		Sanger	LEG (Subsample)	0[n]				0[n]
Coleoptera	Carabidae	Somoplatus	Somoplatus fulvus	USNM ENT 01452755		CCDB-30443-B12	SICOA499-18		Cameroon	22-May-1980	-18	Sanger	LEG (Subsample)	0[n]	YES	658[200n]		658[200n]
Coleoptera	Carabidae	Sphaeroderus	Sphaeroderus stenostomus	USNM ENT 01452748		CCDB-30443-B05	SICOA492-18		United States	24-Aug-1987		Sanger	LEG (Subsample)	407[0n]				407[0n]
Coleoptera	Carabidae	Sphaeroderus	Sphaeroderus stenostomus	USNM ENT 01452749		CCDB-30443-B06	SICOA493-18	BOLD:AAI0146	United States	21-Aug-1987		Sanger	LEG (Subsample)	658[0n]				658[0n]
Coleoptera	Carabidae	Sphallomorpha	Sphallomorpha nitiduloides	USNM ENT 01453287		CCDB-30448-A03	SICOA953-18		Australia	31-Oct-1956	-30	Sanger	LEG (Subsample)	0[n]				0[n]
Coleoptera	Carabidae	Sphallomorpha	Sphallomorpha ruficollis	USNM ENT 01453288		CCDB-30448-A04	SICOA954-18		Australia	31-Jan-1965	-30	Sanger	LEG (Subsample)	0			YES	540[89n]
Coleoptera	Carabidae	Stenidia	Stenidia blanda	USNM ENT 01453414		CCDB-30450-C11	SICOA1175-18		Democratic Republic of the Congo	30-Nov-1963	-29	Sanger	LEG (Subsample)	0[n]				0[n]
Coleoptera	Carabidae	Stenidia	Stenidia metallica	USNM ENT 01453413		CCDB-30450-C10	SICOA1174-18		Democratic Republic of the Congo	31-Oct-1964	-30	Sanger	LEG (Subsample)	0			YES	540[200n]
Coleoptera	Carabidae	Stenocrepis	Stenocrepis duodecimstriata	USNM ENT 01454017		CCDB-30447-B07	SICOA874-18		United States	29-May-1967		Sanger	LEG (Subsample)	0[n]				0[n]
Coleoptera	Carabidae	Stenocrepis	Stenocrepis olivacea	USNM ENT 01454018		CCDB-30447-B08	SICOA875-18	BOLD:ADO7355	Mexico	06-Aug-1964		Sanger	LEG (Subsample)	658[0n]				658[0n]
Coleoptera	Carabidae	Stenognathus	Stenognathus crenulatus	USNM ENT 01452941		CCDB-30445-D02	SICOA703-18	BOLD:ADP3371	Peru	13-Nov-1982		Sanger	LEG (Subsample)	658[0n]				658[0n]
Coleoptera	Carabidae	Stenognathus	Stenognathus quadricollis	USNM ENT 01452942		CCDB-30445-D03	SICOA704-18	BOLD:ADP3370	Costa Rica	02-Jun-2004		Sanger	LEG (Subsample)	658[0n]				658[0n]
Coleoptera	Carabidae	Stenolophus	Stenolophus lecontei	USNM ENT 01453325		CCDB-30448-D05	SICOA991-18	BOLD:ABZ1162	United States	01-Jun-2006		Sanger	LEG (Subsample)	658[0n]				658[0n]
Coleoptera	Carabidae	Stenolophus	Stenolophus ochropezus	USNM ENT 01453324		CCDB-30448-D04	SICOA990-18	BOLD:AAH0147	United States	15-Apr-2006		Sanger	LEG (Subsample)	658[0n]				658[0n]
Coleoptera	Carabidae	Stenolophus	Stenolophus piceus	USNM ENT 01453473		CCDB-30450-H10	SICOA1234-18	BOLD:ACV6849	Australia	31-Oct-1969	-30	Sanger	LEG (Subsample)	407[0n]				407[0n]
Coleoptera	Carabidae	Stenolophus	Stenolophus piceus	USNM ENT 01453474		CCDB-30450-H11	SICOA1235-18	BOLD:ACV6849	Australia	31-Oct-1969	-30	Sanger	LEG (Subsample)	658[0n]				658[0n]
Coleoptera	Carabidae	Stenolophus	Stenolophus vandenbulckei	USNM ENT 01453347		CCDB-30448-F03	SICOA1013-18		Democratic Republic of the Congo	28-Feb-1960	-27	Sanger	LEG (Subsample)	0[n]				0[n]
Coleoptera	Carabidae	Stereocerus	Stereocerus haematopus	USNM ENT 01453462		CCDB-30450-G11	SICOA1223-18	BOLD:AAB2541	Canada	13-Sep-1966		Sanger	LEG (Subsample)	658[0n]				658[0n]
Coleoptera	Carabidae	Stereocerus	Stereocerus haematopus	USNM ENT 01453463		CCDB-30450-G12	SICOA1224-18	BOLD:AAB2541	Canada	15-Jul-1967		Sanger	LEG (Subsample)	658[0n]				658[0n]
Coleoptera	Carabidae	Stolonis		USNM ENT 01453392		CCDB-30450-B01	SICOA1153-18	BOLD:ADO9177	Peru	12-May-1990		Sanger	LEG (Subsample)	658[0n]				658[0n]
Coleoptera	Carabidae	Stolonis		USNM ENT 01453393		CCDB-30450-B02	SICOA1154-18	BOLD:ADO9177	Peru	12-May-1990		Sanger	LEG (Subsample)	658[1n]				658[1n]
Coleoptera	Carabidae	Styphlomerus	Styphlomerus fusciceps	USNM ENT 01452655		CCDB-30439-B07	SICOA114-18		Indonesia	09-Jun-1961		Sanger	LEG (Subsample)	0[n]				0[n]
Coleoptera	Carabidae	Styphlomerus	Styphlomerus ruficeps	USNM ENT 01452656		CCDB-30439-B08	SICOA115-18		Sri Lanka	06-Feb-1975	-4	Sanger	LEG (Subsample)	0[n]	YES	0[n]	YES	658[200n]
Coleoptera	Carabidae	Sumlinia	Sumlinia halophila	USNM ENT 01453258		CCDB-30441-F09	SICOA354-18		Argentina	28-Feb-2006		Sanger	LEG (Subsample)	363[0n]				363[0n]
Coleoptera	Carabidae	Sumlinia	Sumlinia halophila	USNM ENT 01453259		CCDB-30441-F10	SICOA355-18		Argentina	28-Feb-2006		Sanger	LEG (Subsample)	407[0n]				407[0n]
Coleoptera	Carabidae	Syntomus	Syntomus foveatus	USNM ENT 01452907		CCDB-30445-A04	SICOA669-18		Germany	31-Dec-1994	-364	Sanger	LEG (Subsample)	0			YES	0[n]
Coleoptera	Carabidae	Synuchus	Synuchus impunctatus	USNM ENT 01452897		CCDB-30452-H05	SICOA1419-18	BOLD:AAC1927	United States	26-Aug-1940		Sanger	LEG (Subsample)	658[0n]				658[0n]
Coleoptera	Carabidae	Synuchus	Synuchus impunctatus	USNM ENT 01452898		CCDB-30452-H06	SICOA1420-18	BOLD:AAC1927	United States	15-Aug-1943		Sanger	LEG (Subsample)	658[0n]				658[0n]
Coleoptera	Carabidae	Tachys		USNM ENT 01452651		CCDB-30439-B03	SICOA110-18		Ecuador	04-Jun-1993	-1	Sanger	LEG (Subsample)	0[n]				0[n]
Coleoptera	Carabidae	Tachys		USNM ENT 01452652		CCDB-30439-B04	SICOA111-18		Peru	04-Jun-1992		Sanger	LEG (Subsample)	407[0n]				407[0n]
Coleoptera	Carabidae	Tachyta	Tachyta inornata	USNM ENT 01452649		CCDB-30439-B01	SICOA108-18	BOLD:AAY7652	United States	11-Mar-2006		Sanger	LEG (Subsample)	658[0n]				658[0n]
Coleoptera	Carabidae	Tachyta	Tachyta nana	USNM ENT 01452650		CCDB-30439-B02	SICOA109-18	BOLD:ADN1245	United States	26-Mar-2006		Sanger	LEG (Subsample)	634[0n]				634[0n]
Coleoptera	Carabidae	Tachyura	Tachyura politus	USNM ENT 01452643		CCDB-30439-A07	SICOA102-18		Sri Lanka	19-Mar-1970	-9	Sanger	LEG (Subsample)	0[n]				0[n]
Coleoptera	Carabidae	Tachyura	Tachyura politus	USNM ENT 01452644		CCDB-30439-A08	SICOA103-18	BOLD:ACV4534	Sri Lanka	03-Nov-1976	-6	Sanger	LEG (Subsample)	0[n]	YES	540[89n]		540[89n]
Coleoptera	Carabidae	Tecnophilus	Tecnophilus croceicollis	USNM ENT 01452926		CCDB-30445-B11	SICOA688-18		United States	01-May-1967		Sanger	LEG (Subsample)	0[n]				0[n]
Coleoptera	Carabidae	Tecnophilus	Tecnophilus pilatei	USNM ENT 01452925		CCDB-30445-B10	SICOA687-18		United States	01-May-1967		Sanger	LEG (Subsample)	407[0n]				407[0n]
Coleoptera	Carabidae	Tefflus	Tefflus meyerlei	USNM ENT 01454044		CCDB-30447-D10	SICOA901-18	BOLD:ADP1994	Malawi	14-Dec-1965		Sanger	LEG (Subsample)	658[0n]				658[0n]
Coleoptera	Carabidae	Tefflus	Tefflus zebulianus	USNM ENT 01454045		CCDB-30447-D11	SICOA902-18		Uganda	31-Oct-1972	-30	Sanger	LEG (Subsample)	0[n]				0[n]
Coleoptera	Carabidae	Tetracha	Tetracha affinis	USNM ENT 01453251		CCDB-30441-F02	SICOA347-18		Colombia	05-May-1994		Sanger	LEG (Subsample)	407[0n]				407[0n]
Coleoptera	Carabidae	Tetracha	Tetracha bilunata	USNM ENT 01453252		CCDB-30441-F03	SICOA348-18		Bolivia	10-Dec-1995		Sanger	LEG (Subsample)	0[n]				0[n]
Coleoptera	Carabidae	Tetracha	Tetracha spixii	USNM ENT 01453253		CCDB-30441-F04	SICOA349-18		Bolivia	29-Dec-1991		Sanger	LEG (Subsample)	407[0n]				407[0n]
Coleoptera	Carabidae	Tetragonoderus	Tetragonoderus fasciatus	USNM ENT 01452753		CCDB-30443-B10	SICOA497-18		United States			Sanger	LEG (Subsample)	407[0n]				407[0n]
Coleoptera	Carabidae	Tetragonoderus	Tetragonoderus latipennis	USNM ENT 01452754		CCDB-30443-B11	SICOA498-18	BOLD:ABW6302	United States	31-Jul-1979	-30	Sanger	LEG (Subsample)	658[0n]				658[0n]
Coleoptera	Carabidae	Therates	Therates basalis	USNM ENT 01452723		CCDB-30439-H03	SICOA182-18		Papua New Guinea	16-Oct-1974		Sanger	LEG (Subsample)	407[0n]				407[0n]
Coleoptera	Carabidae	Therates	Therates labiatus	USNM ENT 01452724		CCDB-30439-H04	SICOA183-18	BOLD:ADF4508	Philippines	31-Oct-1981	-30	Sanger	LEG (Subsample)	407[0n]				407[0n]
Coleoptera	Carabidae	Trechisibus	Trechisibus antarcticus	USNM ENT 01452846		CCDB-30452-D02	SICOA1368-18	BOLD:AEI1795	Argentina	08-May-1971		Sanger	LEG (Subsample)	0			YES	540[0n]
Coleoptera	Carabidae	Trechisibus	Trechisibus cekalovici	USNM ENT 01452847		CCDB-30452-D03	SICOA1369-18		Chile	16-Apr-1971	-1	Sanger	LEG (Subsample)	0[n]				0[n]
Coleoptera	Carabidae	Trechus	Trechus glacialis	USNM ENT 01452842		CCDB-30452-C10	SICOA1364-18		Austria	31-May-1976	-30	Sanger	LEG (Subsample)	0[n]				0[n]
Coleoptera	Carabidae	Trechus	Trechus rufulus	USNM ENT 01452843		CCDB-30452-C11	SICOA1365-18		Italy	31-Oct-1981	-30	Sanger	LEG (Subsample)	0[n]	YES	0[n]	YES	0[n]
Coleoptera	Carabidae	Trichognathus	Trichognathus marginipennis	USNM ENT 01452771		CCDB-30443-D04	SICOA515-18	BOLD:ADP2042	Peru	21-Oct-1982		Sanger	LEG (Subsample)	658[0n]				658[0n]
Coleoptera	Carabidae	Trichognathus	Trichognathus marginipennis	USNM ENT 01452772		CCDB-30443-D05	SICOA516-18	BOLD:ADF6062	Ecuador	13-Feb-1982		Sanger	LEG (Subsample)	658[0n]				658[0n]
Coleoptera	Carabidae	Trichopselaphus	Trichopselaphus minor	USNM ENT 01453328		CCDB-30448-D08	SICOA994-18		Honduras	03-Jun-1964		Sanger	LEG (Subsample)	0[n]				0[n]
Coleoptera	Carabidae	Trichopselaphus	Trichopselaphus woldai	USNM ENT 01453329		CCDB-30448-D09	SICOA995-18		Panama	16-May-1978		Sanger	LEG (Subsample)	0[n]	YES	658[250n]		658[250n]
Coleoptera	Carabidae	Trichosternus	Trichosternus vigorsi	USNM ENT 01453466		CCDB-30450-H03	SICOA1227-18		Australia	28-Feb-1975	-27	Sanger	LEG (Subsample)	0[n]	YES	540[89n]		540[89n]
Coleoptera	Carabidae	Trichosternus	Trichosternus vigorsi	USNM ENT 01453467		CCDB-30450-H04	SICOA1228-18		Australia	28-Feb-1975	-27	Sanger	LEG (Subsample)	0[n]				0[n]
Coleoptera	Carabidae	Trichotichnus	Trichotichnus autumnalis	USNM ENT 01453327		CCDB-30448-D07	SICOA993-18		United States	08-Apr-1929		Sanger	LEG (Subsample)	0[n]				0[n]
Coleoptera	Carabidae	Trichotichnus	Trichotichnus lucens	USNM ENT 01453357		CCDB-30448-G01	SICOA1023-18		Sri Lanka	02-Oct-1976		Sanger	LEG (Subsample)	0[n]				0[n]
Coleoptera	Carabidae	Trichotichnus	Trichotichnus marginalis	USNM ENT 01453356		CCDB-30448-F12	SICOA1022-18	BOLD:ADP2934	Sri Lanka	10-Apr-1978	-1	Sanger	LEG (Subsample)	658[0n]				658[0n]
Coleoptera	Carabidae	Trichotichnus		USNM ENT 01453326		CCDB-30448-D06	SICOA992-18		United States	02-Jul-1965		Sanger	LEG (Subsample)	0[n]				0[n]
Coleoptera	Carabidae	Tricondyla	Tricondyla aptera	USNM ENT 01452738		CCDB-30443-A07	SICOA482-18		Sri Lanka	05-Aug-1973		Sanger	LEG (Subsample)	407[0n]				407[0n]
Coleoptera	Carabidae	Tricondyla	Tricondyla aptera	USNM ENT 01452739		CCDB-30443-A08	SICOA483-18		Sri Lanka	12-Aug-1972	-2	Sanger	LEG (Subsample)	216[1n]				216[1n]
Coleoptera	Carabidae	Trigonotoma	Trigonotoma lewisii	USNM ENT 01453472		CCDB-30450-H09	SICOA1233-18		Japan	04-Apr-1973		Sanger	LEG (Subsample)	0			YES	540[200n]
Coleoptera	Carabidae	Trirammatus	Trirammatus lucidus	USNM ENT 01453464		CCDB-30450-H01	SICOA1225-18		Argentina	01-Feb-1987		Sanger	LEG (Subsample)	307[0n]				307[0n]
Coleoptera	Carabidae	Trirammatus	Trirammatus unistriatus	USNM ENT 01453465		CCDB-30450-H02	SICOA1226-18		Chile	05-Feb-1987		Sanger	LEG (Subsample)	406[0n]				406[0n]
Coleoptera	Carabidae	Whiteheadiana		USNM ENT 01453282		CCDB-30441-H09	SICOA378-18		Peru	15-Nov-1979	-4	Sanger	LEG (Subsample)	0[n]	YES	463[0n]		463[0n]
Coleoptera	Carabidae	Zabrus	Zabrus aurichalceus	USNM ENT 01452852		CCDB-30452-D08	SICOA1374-18	BOLD:ADP3780	Russia	16-May-1978		Sanger	LEG (Subsample)	658[0n]				658[0n]
Coleoptera	Carabidae	Zabrus	Zabrus aurichalceus	USNM ENT 01452853		CCDB-30452-D09	SICOA1375-18	BOLD:ADP3780	Russia	16-May-1978		Sanger	LEG (Subsample)	658[0n]				658[0n]
Coleoptera	Carabidae	Zabrus	Zabrus tenebrioides	USNM ENT 01452850		CCDB-30452-D06	SICOA1372-18		Turkey	09-May-1965		Sanger	LEG (Subsample)	0[n]				0[n]
Coleoptera	Carabidae	Zabrus	Zabrus tenebrioides	USNM ENT 01452851		CCDB-30452-D07	SICOA1373-18		Turkey	09-May-1965		Sanger	LEG (Subsample)	290[0n]				290[0n]
Coleoptera	Carabidae	Zacotus	Zacotus matthewsii	USNM ENT 01452673		CCDB-30439-D01	SICOA132-18	BOLD:AAY9343	United States	19-Aug-1971		Sanger	LEG (Subsample)	658[0n]				658[0n]
Coleoptera	Carabidae	Zacotus	Zacotus matthewsii	USNM ENT 01452674		CCDB-30439-D02	SICOA133-18		United States	28-May-1966		Sanger	LEG (Subsample)	0[n]				0[n]
Coleoptera	Carabidae	Zecicindela	Zecicindela helmsi	USNM ENT 01453225		CCDB-30441-C12	SICOA321-18		New Zealand	26-Dec-1990		Sanger	LEG (Subsample)	407[0n]				407[0n]
Coleoptera	Carabidae	Zuphium	Zuphium olens	USNM ENT 01452864		CCDB-30452-E08	SICOA1386-18		Sri Lanka	25-Oct-1970	-3	Sanger	LEG (Subsample)	0			YES	540[90n]
Coleoptera	Carabidae	Zuphium	Zuphium olens	USNM ENT 01452865		CCDB-30452-E09	SICOA1387-18		Sri Lanka	23-Oct-1970		Sanger	LEG (Subsample)	0[n]				0[n]
Coleoptera	Carabidae			USNM ENT 01452647		CCDB-30439-A11	SICOA106-18		Malaysia	29-Jul-1988		Sanger	LEG (Subsample)	219[0n]				219[0n]
Coleoptera	Carabidae			USNM ENT 01452648		CCDB-30439-A12	SICOA107-18		South Korea	02-Sep-1953		Sanger	LEG (Subsample)	0[n]				0[n]
Coleoptera	Cerambycidae	Acanista		USNM ENT 01586616		CCDB-35902-H06	SICOF850-19		Indonesia	01-Apr-1945		NGS	LEG (Subsample)	0[n]				0[n]
Coleoptera	Cerambycidae	Acanista		USNM ENT 01586617		CCDB-35902-H07	SICOF851-19		Papua New Guinea	14-Nov-1944	-13	NGS	LEG (Subsample)	0[n]				0[n]
Coleoptera	Cerambycidae	Acanthinodera	Acanthinodera cumingii	USNM ENT 01522555		CCDB-32964-B03	SICOC490-18	BOLD:ADT1106	Chile	27-Nov-1981	-2	Sanger	LEG (Subsample)	658[0n]				658[0n]
Coleoptera	Cerambycidae	Acanthinodera	Acanthinodera cumingii	USNM ENT 01522556		CCDB-32964-B04	SICOC491-18		Chile	27-Nov-1981	-2	Sanger	LEG (Subsample)	0[n]				0[n]
Coleoptera	Cerambycidae	Acanthoderes	Acanthoderes quadrigibba	USNM ENT 01587353		CCDB-35900-H01	SICOF655-19	BOLD:AED0299	Mexico	14-Jun-1983	-2	Sanger	LEG (Subsample)	658[0n]				658[0n]
Coleoptera	Cerambycidae	Acanthoderes	Acanthoderes septemmaculata	USNM ENT 01587354		CCDB-35900-H02	SICOF656-19	BOLD:AED0922	Suriname	16-Aug-1982		Sanger	LEG (Subsample)	658[0n]				658[0n]
Coleoptera	Cerambycidae	Acanthophorus	Acanthophorus serraticornis	USNM ENT 01568460		CCDB-33583-B02	SICOE014-19		Sri Lanka	12-Aug-1972	-2	Sanger	LEG (Subsample)	0			YES	463[89n]
Coleoptera	Cerambycidae	Achenoderus	Achenoderus octomaculatus	USNM ENT 01584801		CCDB-34783-D07	SICOE1373-19	BOLD:AEB7818	Chile	01-Feb-1954		NGS	LEG (Subsample)	658[0n]				658[0n]
Coleoptera	Cerambycidae	Achryson	Achryson immaculipenne	USNM ENT 01568836		CCDB-34772-A12	SICOE297-19		Bolivia	08-Nov-2002	-7	Sanger	LEG (Subsample)	0[n]				0[n]
Coleoptera	Cerambycidae	Achryson	Achryson surinamum	USNM ENT 01568837		CCDB-34772-B01	SICOE298-19		Bolivia	05-Nov-2007	-8	Sanger	LEG (Subsample)	0			YES	207[0n]
Coleoptera	Cerambycidae	Acmocera	Acmocera conjux	USNM ENT 01586668		CCDB-35903-D11	SICOF902-19		Cameroon	31-Dec-1959	-364	NGS	LEG (Subsample)	550[89n]				550[89n]
Coleoptera	Cerambycidae	Acmocera	Acmocera conjux	USNM ENT 01586669		CCDB-35903-D12	SICOF903-19	BOLD:ACO5169	Cameroon	31-Dec-1959	-364	NGS	LEG (Subsample)	658[89n]				658[89n]
Coleoptera	Cerambycidae	Acrocinus	Acrocinus longimanus	USNM ENT 01586670		CCDB-35903-E01	SICOF904-19	BOLD:ABV0416	Mexico	30-Sep-1970	-29	NGS	LEG (Subsample)	658[0n]				658[0n]
Coleoptera	Cerambycidae	Acrocinus		USNM ENT 01586671		CCDB-35903-E02	SICOF905-19		Honduras	14-Oct-1979		NGS	LEG (Subsample)	658[200n]				658[200n]
Coleoptera	Cerambycidae	Acrocyrtidus	Acrocyrtidus argenteofasciatus	USNM ENT 01584149		CCDB-34775-D04	SICOE610-19			08-May-2012		Sanger	LEG (Subsample)	307[0n]				307[0n]
Coleoptera	Cerambycidae	Acrocyrtidus	Acrocyrtidus argenteofasciatus	USNM ENT 01584150		CCDB-34775-D05	SICOE611-19	BOLD:AEB1038		08-May-2012		Sanger	LEG (Subsample)	658[0n]				658[0n]
Coleoptera	Cerambycidae	Acyphoderes	Acyphoderes suavis	USNM ENT 01522598		CCDB-32964-E10	SICOC533-18	BOLD:ADV5941	Nicaragua	11-Jun-2007	-1	Sanger	LEG (Subsample)	658[0n]				658[0n]
Coleoptera	Cerambycidae	Acyphoderes	Acyphoderes suavis	USNM ENT 01522599		CCDB-32964-E11	SICOC534-18	BOLD:ADV5941	Nicaragua	23-Jun-2007		Sanger	LEG (Subsample)	658[0n]				658[0n]
Coleoptera	Cerambycidae	Adetus	Adetus atomarius	USNM ENT 01586683		CCDB-35903-F02	SICOF917-19		Venezuela	10-May-1973		NGS	LEG (Subsample)	136[0n]				136[0n]
Coleoptera	Cerambycidae	Adetus	Adetus postilenatus	USNM ENT 01587070		CCDB-35899-G11	SICOF558-19		Panama	12-Jul-1976		Sanger	LEG (Subsample)	407[0n]				407[0n]
Coleoptera	Cerambycidae	Aechmutes	Aechmutes armatus	USNM ENT 01584836		CCDB-34783-G06	SICOE1408-19		Bolivia	23-Apr-1955		NGS	LEG (Subsample)	658[200n]				658[200n]
Coleoptera	Cerambycidae	Aedoeus	Aedoeus vieui	USNM ENT 01568477		CCDB-33583-C07	SICOE031-19		Madagascar	07-Nov-1988	-6	Sanger	LEG (Subsample)	0			YES	540[89n]
Coleoptera	Cerambycidae	Aegoidus	Aegoidus peruianus	USNM ENT 01584842		CCDB-34783-G12	SICOE1414-19		Ecuador	02-Apr-1969		NGS	LEG (Subsample)	0[n]				0[n]
Coleoptera	Cerambycidae	Aegolipton	Aegolipton kolleri	USNM ENT 01584767		CCDB-34783-A09	SICOE1339-19		Indonesia	11-Apr-1934		NGS	LEG (Subsample)	145			YES	325[50n]
Coleoptera	Cerambycidae	Aegoschema	Aegoschema moniliferum	USNM ENT 01587355		CCDB-35900-H03	SICOF657-19		Trinidad and Tobago	30-Jun-1976	-29	Sanger	LEG (Subsample)	0			YES	244[0n]
Coleoptera	Cerambycidae	Aerenicopsis	Aerenicopsis championi	USNM ENT 01586672		CCDB-35903-E03	SICOF906-19	BOLD:AED7919	Mexico	31-Jul-1959	-30	NGS	LEG (Subsample)	658[0n]				658[0n]
Coleoptera	Cerambycidae	Aerenicopsis	Aerenicopsis championi	USNM ENT 01586673		CCDB-35903-E04	SICOF907-19		Mexico	31-May-1956	-30	NGS	LEG (Subsample)	540[200n]				540[200n]
Coleoptera	Cerambycidae	Aethalodes	Aethalodes verrucosus	USNM ENT 01586615		CCDB-35902-H05	SICOF849-19		Japan	31-Dec-1969	-364	NGS	LEG (Subsample)	136			YES	550[269n]
Coleoptera	Cerambycidae	Aethecerinus	Aethecerinus latecinctus	USNM ENT 01584944		CCDB-34784-H07	SICOE1516-19	BOLD:AEB3261	United States	25-Jul-1996		Sanger	LEG (Subsample)	658[0n]				658[0n]
Coleoptera	Cerambycidae	Aethecerinus	Aethecerinus wilsoni	USNM ENT 01584945		CCDB-34784-H08	SICOE1517-19	BOLD:AEB3460	United States	27-Jun-1999	-5	Sanger	LEG (Subsample)	658[0n]				658[0n]
Coleoptera	Cerambycidae	Agallissus	Agallissus lepturoides	USNM ENT 01568844		CCDB-34772-B08	SICOE305-19		Belize	22-May-1986		Sanger	LEG (Subsample)	352[0n]				352[0n]
Coleoptera	Cerambycidae	Agallissus	Agallissus melanoides	USNM ENT 01568845		CCDB-34772-B09	SICOE306-19		Mexico	17-Jun-1993		Sanger	LEG (Subsample)	0[n]				0[n]
Coleoptera	Cerambycidae	Agaone	Agaone peruviensis	USNM ENT 01584884		CCDB-34784-C07	SICOE1456-19		Bolivia	27-Oct-2007	-4	Sanger	LEG (Subsample)	403[0n]				403[0n]
Coleoptera	Cerambycidae	Agaone	Agaone peruviensis	USNM ENT 01584885		CCDB-34784-C08	SICOE1457-19		Peru	11-Nov-1982		Sanger	LEG (Subsample)	0[n]				0[n]
Coleoptera	Cerambycidae	Aglaoschema	Aglaoschema rufiventre	USNM ENT 01584151		CCDB-34775-D06	SICOE612-19		Bolivia	31-Jan-2003		Sanger	LEG (Subsample)	495[0n]				495[0n]
Coleoptera	Cerambycidae	Aglaoschema	Aglaoschema rufiventre	USNM ENT 01584152		CCDB-34775-D07	SICOE613-19	BOLD:AEA8675	Bolivia	15-Dec-2002		Sanger	LEG (Subsample)	658[0n]				658[0n]
Coleoptera	Cerambycidae	Akimerus	Akimerus schaefferi	USNM ENT 01584775		CCDB-34783-B05	SICOE1347-19	BOLD:AEB9171	Austria	31-Dec-1964	-365	NGS	LEG (Subsample)	658[0n]				658[0n]
Coleoptera	Cerambycidae	Alastos	Alastos batesi	USNM ENT 01584812		CCDB-34783-E06	SICOE1384-19		Colombia	30-Nov-1938	-29	NGS	LEG (Subsample)	0			YES	0[n]
Coleoptera	Cerambycidae	Alcyopis	Alcyopis chalcea	USNM ENT 01584616		CCDB-34781-C12	SICOE1176-19		Mexico	19-Jul-1993	-10	Sanger	LEG (Subsample)	307[0n]				307[0n]
Coleoptera	Cerambycidae	Aleiphaquilon	Aleiphaquilon castaneum	USNM ENT 01584744		CCDB-34781-G09	SICOE1221-19	BOLD:AEB9038	Bolivia	05-Nov-2007	-8	Sanger	LEG (Subsample)	658[0n]				658[0n]
Coleoptera	Cerambycidae	Aleiphaquilon	Aleiphaquilon castaneum	USNM ENT 01584745		CCDB-34781-G10	SICOE1222-19	BOLD:AEB9038	Bolivia	05-Nov-2007	-8	Sanger	LEG (Subsample)	658[0n]				658[0n]
Coleoptera	Cerambycidae	Alloesia	Alloesia bicolor	USNM ENT 01584817		CCDB-34783-E11	SICOE1389-19	BOLD:AEB9093	Peru	03-Mar-1953		NGS	LEG (Subsample)	658[0n]				658[0n]
Coleoptera	Cerambycidae	Allotraeus	Allotraeus orientalis	USNM ENT 01584361		CCDB-34778-F06	SICOE921-19	BOLD:AEB8525		04-May-2012	-3	Sanger	LEG (Subsample)	584[0n]				584[0n]
Coleoptera	Cerambycidae	Allotraeus	Allotraeus orientalis	USNM ENT 01584362		CCDB-34778-F07	SICOE922-19	BOLD:AEB8525		04-May-2012	-3	Sanger	LEG (Subsample)	658[0n]				658[0n]
Coleoptera	Cerambycidae	Alphomorphus	Alphomorphus vandykei	USNM ENT 01586516		CCDB-35901-H01	SICOF750-19		Mexico	11-Aug-1962		NGS	WHOLE VOUCHER	550[89n]				550[89n]
Coleoptera	Cerambycidae	Alphus	Alphus similis	USNM ENT 01586659		CCDB-35903-D02	SICOF893-19		Paraguay	29-Oct-1934		NGS	LEG (Subsample)	658[139n]				658[139n]
Coleoptera	Cerambycidae	Alphus	Alphus similis	USNM ENT 01586660		CCDB-35903-D03	SICOF894-19	BOLD:AED3919	Paraguay	01-Feb-1934		NGS	LEG (Subsample)	658[0n]				658[0n]
Coleoptera	Cerambycidae	Amannus	Amannus pectoralis	USNM ENT 01584946		CCDB-34784-H09	SICOE1518-19	BOLD:AEI1637	United States	31-May-1974	-30	Sanger	LEG (Subsample)	0			YES	658[89n]
Coleoptera	Cerambycidae	Amannus	Amannus pectoralis	USNM ENT 01584947		CCDB-34784-H10	SICOE1519-19		United States	31-May-1974	-30	Sanger	LEG (Subsample)	283[0n]				283[0n]
Coleoptera	Cerambycidae	Ambonus	Ambonus distinctus	USNM ENT 01584189		CCDB-34775-G12	SICOE654-19	BOLD:ABA0792	Bolivia	22-Jan-2007		Sanger	LEG (Subsample)	658[0n]				658[0n]
Coleoptera	Cerambycidae	Ambonus	Ambonus distinctus	USNM ENT 01584190		CCDB-34775-H01	SICOE655-19	BOLD:ABA0792	Bolivia	22-Jan-2007		Sanger	LEG (Subsample)	658[0n]				658[0n]
Coleoptera	Cerambycidae	Amethysphaerion	Amethysphaerion nigripes	USNM ENT 01584191		CCDB-34775-H02	SICOE656-19	BOLD:AEB3136	Bolivia	31-Oct-2002		Sanger	LEG (Subsample)	658[0n]				658[0n]
Coleoptera	Cerambycidae	Amethysphaerion	Amethysphaerion nigripes	USNM ENT 01584192		CCDB-34775-H03	SICOE657-19	BOLD:AEB3136	Bolivia	31-Dec-2002		Sanger	LEG (Subsample)	658[0n]				658[0n]
Coleoptera	Cerambycidae	Amillarus	Amillarus apicalis	USNM ENT 01522609		CCDB-32964-F09	SICOC544-18	BOLD:ACA2517	Nicaragua	10-Jun-2007		Sanger	LEG (Subsample)	658[0n]				658[0n]
Coleoptera	Cerambycidae	Amillarus	Amillarus apicalis	USNM ENT 01522610		CCDB-32964-F10	SICOC545-18	BOLD:ACA2518	Nicaragua	10-Jun-2007		Sanger	LEG (Subsample)	658[0n]				658[0n]
Coleoptera	Cerambycidae	Amniscus	Amniscus assimilis	USNM ENT 01586618		CCDB-35902-H08	SICOF852-19	BOLD:AED3198	Dominica	05-May-1964		NGS	LEG (Subsample)	658[50n]				658[50n]
Coleoptera	Cerambycidae	Amniscus	Amniscus assimilis	USNM ENT 01586619		CCDB-35902-H09	SICOF853-19	BOLD:AED3198	Dominica	16-Jul-1964		NGS	LEG (Subsample)	658[50n]				658[50n]
Coleoptera	Cerambycidae	Amorupi	Amorupi hudepohli	USNM ENT 01584188		CCDB-34775-G11	SICOE653-19	BOLD:AEB3429	Bolivia	05-Nov-2007		Sanger	LEG (Subsample)	658[0n]				658[0n]
Coleoptera	Cerambycidae	Amphelictus	Amphelictus castaneus	USNM ENT 01584787		CCDB-34783-C05	SICOE1359-19	BOLD:AEB9342	Bolivia	20-Aug-1950		NGS	LEG (Subsample)	658[0n]				658[0n]
Coleoptera	Cerambycidae	Amphidesmus	Amphidesmus platypterus	USNM ENT 01584834		CCDB-34783-G04	SICOE1406-19		Cameroon	31-Dec-1959	-364	NGS	LEG (Subsample)	130			YES	463[200n]
Coleoptera	Cerambycidae	Anatinomma	Anatinomma alveolatum	USNM ENT 01584369		CCDB-34778-G02	SICOE929-19		Belize	06-Aug-1987		Sanger	LEG (Subsample)	403[0n]				403[0n]
Coleoptera	Cerambycidae	Anatinomma	Anatinomma alveolatum	USNM ENT 01584370		CCDB-34778-G03	SICOE930-19		Belize	30-Dec-1991		Sanger	LEG (Subsample)	307[0n]				307[0n]
Coleoptera	Cerambycidae	Ancylocera	Ancylocera bicolor	USNM ENT 01584948		CCDB-34784-H11	SICOE1520-19		United States	14-Apr-1983		Sanger	LEG (Subsample)	0			YES	540[89n]
Coleoptera	Cerambycidae	Andraegoidus	Andraegoidus variegatus	USNM ENT 01584843		CCDB-34783-H01	SICOE1415-19		Bolivia	25-Sep-1954		NGS	LEG (Subsample)	463[89n]				463[89n]
Coleoptera	Cerambycidae	Androeme	Androeme plagiata	USNM ENT 01584829		CCDB-34783-F11	SICOE1401-19		Tanzania	08-May-1952		NGS	LEG (Subsample)	325[1n]				325[1n]
Coleoptera	Cerambycidae	Aneflomorpha	Aneflomorpha gilana	USNM ENT 01584193		CCDB-34775-H04	SICOE658-19	BOLD:AEB5922	United States	16-Jul-2001		Sanger	LEG (Subsample)	658[0n]				658[0n]
Coleoptera	Cerambycidae	Aneflomorpha	Aneflomorpha rectilinea	USNM ENT 01584194		CCDB-34775-H05	SICOE659-19	BOLD:AEB6287	United States	18-Jul-2011		Sanger	LEG (Subsample)	658[0n]				658[0n]
Coleoptera	Cerambycidae	Aneflus	Aneflus levettei	USNM ENT 01584195		CCDB-34775-H06	SICOE660-19		United States	18-Jul-2001		Sanger	LEG (Subsample)	407[0n]				407[0n]
Coleoptera	Cerambycidae	Aneflus	Aneflus prolixus	USNM ENT 01584196		CCDB-34775-H07	SICOE661-19	BOLD:AEB6365	United States	16-Jul-2001		Sanger	LEG (Subsample)	658[0n]				658[0n]
Coleoptera	Cerambycidae	Anisocerus	Anisocerus stellatus	USNM ENT 01586676		CCDB-35903-E07	SICOF910-19		Peru	25-Mar-1935		NGS	LEG (Subsample)	658[139n]				658[139n]
Coleoptera	Cerambycidae	Anisocerus	Anisocerus stellatus	USNM ENT 01586677		CCDB-35903-E08	SICOF911-19	BOLD:AED8648	Peru	22-Mar-1939		NGS	LEG (Subsample)	658[50n]				658[50n]
Coleoptera	Cerambycidae	Anisopodus	Anisopodus hamaticollis	USNM ENT 01522632		CCDB-32964-H08	SICOC567-18	BOLD:ABY2495	Nicaragua	13-Jun-2007		Sanger	LEG (Subsample)	658[0n]				658[0n]
Coleoptera	Cerambycidae	Anisopodus	Anisopodus mexicanus	USNM ENT 01522631		CCDB-32964-H07	SICOC566-18	BOLD:ADT8729	Nicaragua	13-Jun-2007		Sanger	LEG (Subsample)	658[0n]				658[0n]
Coleoptera	Cerambycidae	Anomophysis	Anomophysis spinosa	USNM ENT 01522558		CCDB-32964-B06	SICOC493-18		Sri Lanka	15-Feb-1979	-1	Sanger	LEG (Subsample)	407[0n]				407[0n]
Coleoptera	Cerambycidae	Anomophysis	Anomophysis spinosa	USNM ENT 01522559		CCDB-32964-B07	SICOC494-18		Sri Lanka	12-Nov-1976		Sanger	LEG (Subsample)	407[0n]				407[0n]
Coleoptera	Cerambycidae	Anopliomorpha	Anopliomorpha reticolle	USNM ENT 01584198		CCDB-34775-H09	SICOE663-19		Mexico	22-Jun-1987		Sanger	LEG (Subsample)	0[n]				0[n]
Coleoptera	Cerambycidae	Anopliomorpha	Anopliomorpha rinconium	USNM ENT 01584197		CCDB-34775-H08	SICOE662-19		Mexico	31-Aug-1994		Sanger	LEG (Subsample)	407[0n]				407[0n]
Coleoptera	Cerambycidae	Anoplistes	Anoplistes halodendri	USNM ENT 01587128		CCDB-35898-E02	SICOF430-19		China	27-May-1996		Sanger	LEG (Subsample)	0[n]				0[n]
Coleoptera	Cerambycidae	Anoplistes	Anoplistes halodendri	USNM ENT 01587129		CCDB-35898-E03	SICOF431-19		China	27-May-1996		Sanger	LEG (Subsample)	307[0n]				307[0n]
Coleoptera	Cerambycidae	Anoplocurius	Anoplocurius altus	USNM ENT 01584199		CCDB-34775-H10	SICOE664-19		United States	30-Jun-2000		Sanger	LEG (Subsample)	407[0n]				407[0n]
Coleoptera	Cerambycidae	Anoplocurius	Anoplocurius altus	USNM ENT 01584200		CCDB-34775-H11	SICOE665-19		United States	27-Jun-2000		Sanger	LEG (Subsample)	407[0n]				407[0n]
Coleoptera	Cerambycidae	Anoplomerus	Anoplomerus rotundicollis	USNM ENT 01584813		CCDB-34783-E07	SICOE1385-19	BOLD:AEB7286	Bolivia	31-Oct-1951	-30	NGS	LEG (Subsample)	658[0n]				658[0n]
Coleoptera	Cerambycidae	Anthoboscus	Anthoboscus tricolor	USNM ENT 01584112		CCDB-34775-A03	SICOE573-19	BOLD:ABY2408	Costa Rica	27-Dec-1988		Sanger	LEG (Subsample)	658[0n]				658[0n]
Coleoptera	Cerambycidae	Anthoboscus	Anthoboscus tricolor	USNM ENT 01584113		CCDB-34775-A04	SICOE574-19		Costa Rica	27-Dec-1988		Sanger	LEG (Subsample)	307[0n]				307[0n]
Coleoptera	Cerambycidae	Anthribola	Anthribola quinquemaculata	USNM ENT 01422711		CCDB-33583-A01	SICOE001-19	BOLD:AEI0977	Madagascar	24-Sep-1988	-9	Sanger	LEG (Subsample)	228			YES	658[89n]
Coleoptera	Cerambycidae	Antodice	Antodice nympha	USNM ENT 01587052		CCDB-35899-F05	SICOF540-19		Mexico	20-Jul-1985	-3	Sanger	LEG (Subsample)	371[0n]				371[0n]
Coleoptera	Cerambycidae	Apatophysis		USNM ENT 01584759		CCDB-34783-A01	SICOE1331-19		Pakistan	10-Apr-1965	-2	NGS	LEG (Subsample)	540[95n]				540[95n]
Coleoptera	Cerambycidae	Apatophysis		USNM ENT 01584760		CCDB-34783-A02	SICOE1332-19	BOLD:AEB8971	Pakistan	10-Apr-1965	-2	NGS	LEG (Subsample)	540[0n]				540[0n]
Coleoptera	Cerambycidae	Aphylax	Aphylax lyciformis	USNM ENT 01584835		CCDB-34783-G05	SICOE1407-19		Argentina	31-Mar-1956	-30	NGS	LEG (Subsample)	540[89n]				540[89n]
Coleoptera	Cerambycidae	Aposphaerion	Aposphaerion unicolor	USNM ENT 01584735		CCDB-34781-F12	SICOE1212-19	BOLD:AEC0016	Bolivia	21-Oct-2000	-1	Sanger	LEG (Subsample)	658[0n]				658[0n]
Coleoptera	Cerambycidae	Aposphaerion	Aposphaerion unicolor	USNM ENT 01584736		CCDB-34781-G01	SICOE1213-19	BOLD:AEC0017	Bolivia	14-Oct-2000		Sanger	LEG (Subsample)	658[0n]				658[0n]
Coleoptera	Cerambycidae	Appula	Appula melancholica	USNM ENT 01584296		CCDB-34778-A01	SICOE856-19	BOLD:AED4060	Bolivia	05-Nov-2007	-8	Sanger	LEG (Subsample)	587[1n]				587[1n]
Coleoptera	Cerambycidae	Appula	Appula melancholica	USNM ENT 01584297		CCDB-34778-A02	SICOE857-19	BOLD:AED4060	Bolivia	27-Oct-2007	-4	Sanger	LEG (Subsample)	403[0n]				403[0n]
Coleoptera	Cerambycidae	Archodontes		USNM ENT 01522560		CCDB-32964-B08	SICOC495-18		United States	30-Aug-1978	-29	Sanger	LEG (Subsample)	543[1n]				543[1n]	Yes
Coleoptera	Cerambycidae	Archodontes		USNM ENT 01522561		CCDB-32964-B09	SICOC496-18		United States	30-Aug-1978	-29	Sanger	LEG (Subsample)	407[0n]				407[0n]	Yes
Coleoptera	Cerambycidae	Aridaeus	Aridaeus thoracicus	USNM ENT 01584588		CCDB-34781-A08	SICOE1148-19		Australia	03-Dec-1990		Sanger	LEG (Subsample)	425[0n]				425[0n]	Yes
Coleoptera	Cerambycidae	Aridaeus	Aridaeus thoracicus	USNM ENT 01584589		CCDB-34781-A09	SICOE1149-19		Australia	10-Dec-1986	-9	Sanger	LEG (Subsample)	307[0n]				307[0n]
Coleoptera	Cerambycidae	Artimpaza	Artimpaza setigera	USNM ENT 01568918		CCDB-34772-H10	SICOE379-19	BOLD:AEB9308	China	30-Apr-1981	-29	Sanger	LEG (Subsample)	658[0n]				658[0n]
Coleoptera	Cerambycidae	Artimpaza	Artimpaza setigera	USNM ENT 01568919		CCDB-34772-H11	SICOE380-19	BOLD:AEB9308	China	30-Apr-1981	-29	Sanger	LEG (Subsample)	658[0n]				658[0n]
Coleoptera	Cerambycidae	Asemolea	Asemolea minuta	USNM ENT 01587077		CCDB-35899-H06	SICOF565-19	BOLD:AEC2949	Mexico	13-Apr-1993	-3	Sanger	LEG (Subsample)	658[0n]				658[0n]
Coleoptera	Cerambycidae	Asilaris	Asilaris semidenticornis	USNM ENT 01568478		CCDB-33583-C08	SICOE032-19	BOLD:AEB0707		30-Jun-2011	-29	Sanger	LEG (Subsample)	658[0n]				658[0n]
Coleoptera	Cerambycidae	Assycuera	Assycuera macrotela	USNM ENT 01587130		CCDB-35898-E04	SICOF432-19		Honduras	17-Jul-1981		Sanger	LEG (Subsample)	0[n]				0[n]
Coleoptera	Cerambycidae	Assycuera	Assycuera macrotela	USNM ENT 01587131		CCDB-35898-E05	SICOF433-19	BOLD:ABZ8652	Honduras	30-Aug-1981		Sanger	LEG (Subsample)	0			YES	540[89n]
Coleoptera	Cerambycidae	Astathes	Astathes episcopalis	USNM ENT 01586690		CCDB-35903-F09	SICOF924-19		China	31-Aug-1938	-30	NGS	LEG (Subsample)	0			YES	550[139n]
Coleoptera	Cerambycidae	Astathes	Astathes episcopalis	USNM ENT 01586691		CCDB-35903-F10	SICOF925-19		China	31-Jul-1938	-30	NGS	LEG (Subsample)	0[n]				0[n]
Coleoptera	Cerambycidae	Asynapteron	Asynapteron glabriolum	USNM ENT 01584617		CCDB-34781-D01	SICOE1177-19		Ecuador	30-Jun-1982	-29	Sanger	LEG (Subsample)	0			YES	658[250n]
Coleoptera	Cerambycidae	Asynapteron	Asynapteron glabriolum	USNM ENT 01584618		CCDB-34781-D02	SICOE1178-19		Ecuador	30-Jun-1982	-29	Sanger	LEG (Subsample)	0[n]				0[n]
Coleoptera	Cerambycidae	Asyngenes	Asyngenes venezuelensis	USNM ENT 01587066		CCDB-35899-G07	SICOF554-19	BOLD:AEC5684	Bolivia	27-Oct-2007	-4	Sanger	LEG (Subsample)	658[0n]				658[0n]
Coleoptera	Cerambycidae	Asyngenes	Asyngenes venezuelensis	USNM ENT 01587067		CCDB-35899-G08	SICOF555-19	BOLD:AEC5684	Bolivia	27-Oct-2007	-4	Sanger	LEG (Subsample)	658[0n]				658[0n]
Coleoptera	Cerambycidae	Ataxia	Ataxia crypta	USNM ENT 01586517		CCDB-35901-H02	SICOF751-19		Mexico	09-Jul-1963		NGS	WHOLE VOUCHER	0			YES	0[n]
Coleoptera	Cerambycidae	Atenizus	Atenizus simplex	USNM ENT 01584749		CCDB-34781-H02	SICOE1226-19		Venezuela	21-Feb-1969	-7	Sanger	LEG (Subsample)	0			YES	658[250n]
Coleoptera	Cerambycidae	Ateralphus	Ateralphus dejeani	USNM ENT 01587356		CCDB-35900-H04	SICOF658-19	BOLD:AEC7083	Paraguay	18-Mar-1986	-3	Sanger	LEG (Subsample)	658[0n]				658[0n]
Coleoptera	Cerambycidae	Ateralphus	Ateralphus subsellatus	USNM ENT 01586661		CCDB-35903-D04	SICOF895-19		Paraguay	24-Mar-1934		NGS	LEG (Subsample)	0				0[n]
Coleoptera	Cerambycidae	Atrypanius	Atrypanius conspersus	USNM ENT 01587231		CCDB-35900-E10	SICOF628-19	BOLD:AEC8158	Bolivia	05-Nov-2007	-8	Sanger	LEG (Subsample)	658[0n]				658[0n]
Coleoptera	Cerambycidae	Atrypanius	Atrypanius conspersus	USNM ENT 01586620		CCDB-35902-H10	SICOF854-19	BOLD:AED2290	Peru	15-Apr-1934		NGS	LEG (Subsample)	658[95n]				658[95n]
Coleoptera	Cerambycidae	Atrypanius	Atrypanius conspersus	USNM ENT 01586621		CCDB-35902-H11	SICOF855-19		Paraguay	20-Feb-1934		NGS	LEG (Subsample)	654[270n]				654[270n]
Coleoptera	Cerambycidae	Atrypanius	Atrypanius remissus	USNM ENT 01587232		CCDB-35900-E11	SICOF629-19	BOLD:AEC6914	Bolivia	05-Nov-2007	-8	Sanger	LEG (Subsample)	658[0n]				658[0n]
Coleoptera	Cerambycidae	Atylostagma	Atylostagma glabra	USNM ENT 01584298		CCDB-34778-A03	SICOE858-19	BOLD:AEB8690	United States	23-Sep-1998		Sanger	LEG (Subsample)	612[0n]				612[0n]
Coleoptera	Cerambycidae	Atylostagma	Atylostagma polita	USNM ENT 01584299		CCDB-34778-A04	SICOE859-19		Mexico	15-May-1991		Sanger	LEG (Subsample)	324[0n]				324[0n]	Yes
Coleoptera	Cerambycidae	Axestoleus	Axestoleus meridionalus	USNM ENT 01587132		CCDB-35898-E06	SICOF434-19		Mexico	26-Jun-1987	-8	Sanger	LEG (Subsample)	407[0n]				407[0n]
Coleoptera	Cerambycidae	Axestoleus	Axestoleus quinquepunctatus	USNM ENT 01587133		CCDB-35898-E07	SICOF435-19	BOLD:ABX2658	Mexico	19-Jul-1993	-10	Sanger	LEG (Subsample)	407[0n]				407[0n]
Coleoptera	Cerambycidae	Azygocera	Azygocera picturata	USNM ENT 01587357		CCDB-35900-H05	SICOF659-19		Chile	31-Jan-1978	-30	Sanger	LEG (Subsample)	0			YES	0[n]
Coleoptera	Cerambycidae	Azygocera	Azygocera picturata	USNM ENT 01587358		CCDB-35900-H06	SICOF660-19		Chile	31-Jan-1978	-30	Sanger	LEG (Subsample)	0[n]				0[n]
Coleoptera	Cerambycidae	Baryssinus	Baryssinus silviae	USNM ENT 01587233		CCDB-35900-E12	SICOF630-19	BOLD:AEC7103	Bolivia	05-Nov-2007	-8	Sanger	LEG (Subsample)	658[0n]				658[0n]
Coleoptera	Cerambycidae	Basiptera	Basiptera castaneipennis	USNM ENT 01584782		CCDB-34783-B12	SICOE1354-19		Argentina	15-Mar-1953		NGS	LEG (Subsample)	658[250n]				658[250n]
Coleoptera	Cerambycidae	Batus	Batus barbicornis	USNM ENT 01587134		CCDB-35898-E08	SICOF436-19	BOLD:AED1576	Bolivia	19-Mar-2001		Sanger	LEG (Subsample)	658[0n]				658[0n]
Coleoptera	Cerambycidae	Batus	Batus barbicornis	USNM ENT 01587135		CCDB-35898-E09	SICOF437-19	BOLD:AED1576	Peru	31-Dec-1982	-16	Sanger	LEG (Subsample)	374[1n]				374[1n]
Coleoptera	Cerambycidae	Batyle	Batyle ignicollis	USNM ENT 01587136		CCDB-35898-E10	SICOF438-19	BOLD:AAH0347	United States	20-Jul-2010		Sanger	LEG (Subsample)	658[0n]				658[0n]
Coleoptera	Cerambycidae	Batyle	Batyle suturalis	USNM ENT 01587137		CCDB-35898-E11	SICOF439-19		United States	31-May-1979		Sanger	LEG (Subsample)	0[n]				0[n]
Coleoptera	Cerambycidae	Bebelis	Bebelis acuta	USNM ENT 01586684		CCDB-35903-F03	SICOF918-19		Costa Rica	31-Dec-1957	-364	NGS	LEG (Subsample)	550[139n]				550[139n]
Coleoptera	Cerambycidae	Bellamira	Bellamira scalaris	USNM ENT 01568479		CCDB-33583-C09	SICOE033-19	BOLD:AAD2060	United States	30-Jun-2004	-29	Sanger	LEG (Subsample)	658[6n]				658[6n]
Coleoptera	Cerambycidae	Bellamira	Bellamira scalaris	USNM ENT 01568480		CCDB-33583-C10	SICOE034-19	BOLD:AAD2061	United States	20-Jun-2006	-10	Sanger	LEG (Subsample)	658[0n]				658[0n]
Coleoptera	Cerambycidae	Beraba	Beraba cheilaria	USNM ENT 01584162		CCDB-34775-E09	SICOE627-19	BOLD:AEA9810	Bolivia	16-Oct-2000		Sanger	LEG (Subsample)	606[4n]				606[4n]
Coleoptera	Cerambycidae	Beraba	Beraba cheilaria	USNM ENT 01584163		CCDB-34775-E10	SICOE628-19	BOLD:AEA9810	Bolivia	29-Oct-2000		Sanger	LEG (Subsample)	658[0n]				658[0n]
Coleoptera	Cerambycidae	Birandra	Birandra latreillei	USNM ENT 01522917		CCDB-32972-H08	SICOC1327-18		Dominican Republic	11-Jul-2004		Sanger	LEG (Subsample)	526[0n]				526[0n]
Coleoptera	Cerambycidae	Birandra	Birandra tavakiliani	USNM ENT 01522916		CCDB-32972-H07	SICOC1326-18		Puerto Rico	28-Jun-2002		Sanger	LEG (Subsample)	0[n]				0[n]
Coleoptera	Cerambycidae	Blepephaeus	Blepephaeus multinotatus	USNM ENT 01586650		CCDB-35903-C05	SICOF884-19	BOLD:AED5820	Laos	31-Dec-1966	-364	NGS	LEG (Subsample)	550[0n]				550[0n]
Coleoptera	Cerambycidae	Bomarion	Bomarion carenatum	USNM ENT 01584178		CCDB-34775-G01	SICOE643-19	BOLD:AEB3472	Bolivia	05-Nov-2007		Sanger	LEG (Subsample)	658[0n]				658[0n]
Coleoptera	Cerambycidae	Bomarion	Bomarion carenatum	USNM ENT 01584179		CCDB-34775-G02	SICOE644-19	BOLD:AEB3472	Bolivia	05-Nov-2007		Sanger	LEG (Subsample)	658[0n]				658[0n]
Coleoptera	Cerambycidae	Brachychilus		USNM ENT 01586511		CCDB-35901-G08	SICOF745-19		Tanzania	20-Dec-1935	-9	NGS	WHOLE VOUCHER	430[128n]				430[128n]
Coleoptera	Cerambycidae	Brachyclytus	Brachyclytus singularis	USNM ENT 01584114		CCDB-34775-A05	SICOE575-19		Japan	29-Apr-1979		Sanger	LEG (Subsample)	307[0n]				307[0n]
Coleoptera	Cerambycidae	Brachyclytus	Brachyclytus singularis	USNM ENT 01584115		CCDB-34775-A06	SICOE576-19		Japan	29-Apr-1979		Sanger	LEG (Subsample)	0[n]				0[n]
Coleoptera	Cerambycidae	Brevoxathres	Brevoxathres x-littera	USNM ENT 01587234		CCDB-35900-F01	SICOF631-19	BOLD:AED0793	Bolivia	05-Nov-2007	-8	Sanger	LEG (Subsample)	658[0n]				658[0n]
Coleoptera	Cerambycidae	Bromiades	Bromiades brachyptera	USNM ENT 01584886		CCDB-34784-C09	SICOE1458-19	BOLD:AEI6983	Mexico	26-Jun-1987	-8	Sanger	LEG (Subsample)	119			YES	658[89n]
Coleoptera	Cerambycidae	Bromiades	Bromiades brachyptera	USNM ENT 01584887		CCDB-34784-C10	SICOE1459-19		Mexico	26-Jun-1987	-8	Sanger	LEG (Subsample)	0[n]				0[n]
Coleoptera	Cerambycidae	Brothylus	Brothylus gemmulatus	USNM ENT 01584371		CCDB-34778-G04	SICOE931-19	BOLD:AEB8324	United States	01-Jun-2003	-2	Sanger	LEG (Subsample)	658[0n]				658[0n]
Coleoptera	Cerambycidae	Brothylus	Brothylus gemmulatus	USNM ENT 01584372		CCDB-34778-G05	SICOE932-19	BOLD:AEB8324	United States	01-Jun-2003	-2	Sanger	LEG (Subsample)	658[0n]				658[0n]
Coleoptera	Cerambycidae	Bumetopia	Bumetopia oshimana	USNM ENT 01586523		CCDB-35901-H08	SICOF757-19		Japan	08-May-1973		NGS	WHOLE VOUCHER	244[0n]				244[0n]
Coleoptera	Cerambycidae	Bumetopia	Bumetopia oshimana	USNM ENT 01586524		CCDB-35901-H09	SICOF758-19	BOLD:AED1009	Japan	27-Jul-1973		NGS	WHOLE VOUCHER	540[0n]				540[0n]
Coleoptera	Cerambycidae	Caciomorpha	Caciomorpha palliata	USNM ENT 01587060		CCDB-35899-G01	SICOF548-19	BOLD:ADS6467	Panama	09-Jun-1977		Sanger	LEG (Subsample)	658[0n]				658[0n]
Coleoptera	Cerambycidae	Caciomorpha	Caciomorpha palliata	USNM ENT 01587061		CCDB-35899-G02	SICOF549-19		Costa Rica	20-May-1990		Sanger	LEG (Subsample)	0[n]				0[n]
Coleoptera	Cerambycidae	Cacophrissus	Cacophrissus pauper	USNM ENT 01584374		CCDB-34778-G07	SICOE934-19		United States	31-Jul-1981	-30	Sanger	LEG (Subsample)	0[n]				0[n]
Coleoptera	Cerambycidae	Cacophrissus	Cacophrissus pauper	USNM ENT 01584375		CCDB-34778-G08	SICOE935-19	BOLD:AEC0349	United States	31-Jul-1980	-30	Sanger	LEG (Subsample)	609[0n]				609[0n]
Coleoptera	Cerambycidae	Calchaenesthes	Calchaenesthes oblongomaculata	USNM ENT 01586622		CCDB-35903-A01	SICOF856-19		Greece	31-Dec-1957	-364	NGS	LEG (Subsample)	278			YES	658[251n]
Coleoptera	Cerambycidae	Calchaenesthes	Calchaenesthes oblongomaculata	USNM ENT 01586623		CCDB-35903-A02	SICOF857-19		Greece	31-Dec-1957	-364	NGS	LEG (Subsample)	0				0[n]
Coleoptera	Cerambycidae	Callanga	Callanga trichocera	USNM ENT 01586906		CCDB-35903-H11	SICOF950-19	BOLD:AED7976	Peru	11-Oct-1976	-5	NGS	LEG (Subsample)	658[0n]				658[0n]
Coleoptera	Cerambycidae	Callia	Callia fulvocincta	USNM ENT 01587078		CCDB-35899-H07	SICOF566-19	BOLD:AEC4616	Mexico	01-Jun-1984	-5	Sanger	LEG (Subsample)	658[0n]				658[0n]
Coleoptera	Cerambycidae	Callia	Callia fulvocincta	USNM ENT 01587079		CCDB-35899-H08	SICOF567-19	BOLD:AEC1724	Panama	16-May-1996		Sanger	LEG (Subsample)	658[0n]				658[0n]
Coleoptera	Cerambycidae	Callichroma	Callichroma holochlorum	USNM ENT 01568871		CCDB-34772-D11	SICOE332-19		Mexico	30-Sep-1972	-29	Sanger	LEG (Subsample)	233[0n]				233[0n]
Coleoptera	Cerambycidae	Callichroma	Callichroma holochlorum	USNM ENT 01568872		CCDB-34772-D12	SICOE333-19		Costa Rica	28-May-1973		Sanger	LEG (Subsample)	0[n]				0[n]
Coleoptera	Cerambycidae	Callichroma	Callichroma iris	USNM ENT 01568867		CCDB-34772-D07	SICOE328-19	BOLD:AEB9915	Bolivia	27-Oct-2007	-4	Sanger	LEG (Subsample)	658[0n]				658[0n]
Coleoptera	Cerambycidae	Callichroma	Callichroma velutinus	USNM ENT 01568868		CCDB-34772-D08	SICOE329-19		French Guiana	19-Aug-1995		Sanger	LEG (Subsample)	0[n]				0[n]
Coleoptera	Cerambycidae	Callideriphus	Callideriphus grossipes	USNM ENT 01584590		CCDB-34781-A10	SICOE1150-19	BOLD:AEC0685	Bolivia	11-Nov-2007	-2	Sanger	LEG (Subsample)	658[0n]				658[0n]
Coleoptera	Cerambycidae	Callipogon	Callipogon barbatum	USNM ENT 01522546		CCDB-32964-A06	SICOC481-18		Panama	03-Jun-1983	-5	Sanger	LEG (Subsample)	407[0n]				407[0n]
Coleoptera	Cerambycidae	Callipogon		USNM ENT 01522547		CCDB-32964-A07	SICOC482-18		Belize	30-Jun-1981	-10	Sanger	LEG (Subsample)	0[n]				0[n]
Coleoptera	Cerambycidae	Callistochroma	Callistochroma rutilans	USNM ENT 01584844		CCDB-34783-H02	SICOE1416-19	BOLD:ABZ8664	Costa Rica	10-Jun-1935		NGS	LEG (Subsample)	463[89n]				463[89n]
Coleoptera	Cerambycidae	Calloides	Calloides nobilis	USNM ENT 01584795		CCDB-34783-D01	SICOE1367-19	BOLD:AAF8202	United States	10-Jun-1952		NGS	LEG (Subsample)	658[89n]				658[89n]
Coleoptera	Cerambycidae	Callona	Callona rimosa	USNM ENT 01587138		CCDB-35898-E12	SICOF440-19	BOLD:AED8632	United States	03-May-2000		Sanger	LEG (Subsample)	655[0n]				655[0n]
Coleoptera	Cerambycidae	Callona	Callona rimosa	USNM ENT 01587139		CCDB-35898-F01	SICOF441-19	BOLD:AED8632	United States	03-May-2000		Sanger	LEG (Subsample)	655[0n]				655[0n]
Coleoptera	Cerambycidae	Calocomus	Calocomus desmarestii	USNM ENT 01568469		CCDB-33583-B11	SICOE023-19		Argentina	22-Jan-1972		Sanger	LEG (Subsample)	0[n]				0[n]
Coleoptera	Cerambycidae	Calocomus	Calocomus desmarestii	USNM ENT 01568470		CCDB-33583-B12	SICOE024-19		Argentina	11-Feb-1974		Sanger	LEG (Subsample)	410[0n]				410[0n]	Yes
Coleoptera	Cerambycidae	Calocosmus	Calocosmus venustus	USNM ENT 01586481		CCDB-35901-D12	SICOF713-19		Argentina	14-May-1936	-6	NGS	WHOLE VOUCHER	312[0n]				312[0n]
Coleoptera	Cerambycidae	Calydon	Calydon submetallicum	USNM ENT 01568884		CCDB-34772-E12	SICOE345-19	BOLD:AEC1295	Chile	25-Jan-1998		Sanger	LEG (Subsample)	658[0n]				658[0n]
Coleoptera	Cerambycidae	Calydon	Calydon submetallicum	USNM ENT 01568885		CCDB-34772-F01	SICOE346-19		Argentina	01-Jan-1994		Sanger	LEG (Subsample)	425[0n]				425[0n]	Yes
Coleoptera	Cerambycidae	Canidia	Canidia canescens	USNM ENT 01587211		CCDB-35900-D02	SICOF608-19	BOLD:AED0152	Mexico	30-Sep-1991		Sanger	LEG (Subsample)	658[0n]				658[0n]
Coleoptera	Cerambycidae	Canidia	Canidia mexicana	USNM ENT 01587212		CCDB-35900-D03	SICOF609-19		Mexico	15-Aug-1982		Sanger	LEG (Subsample)	0[n]				0[n]
Coleoptera	Cerambycidae	Cantharocnemis	Cantharocnemis spondyliodes	USNM ENT 01584771		CCDB-34783-B01	SICOE1343-19		Ethiopia	31-Oct-1960	-30	NGS	LEG (Subsample)	540[200n]				540[200n]
Coleoptera	Cerambycidae	Caribbomerus	Caribbomerus attenuatus	USNM ENT 01584363		CCDB-34778-F08	SICOE923-19	BOLD:AEB9691	Puerto Rico	01-Jul-2002		Sanger	LEG (Subsample)	658[0n]				658[0n]
Coleoptera	Cerambycidae	Caribbomerus	Caribbomerus attenuatus	USNM ENT 01584364		CCDB-34778-F09	SICOE924-19	BOLD:AEB9691	Puerto Rico	21-Jun-2002		Sanger	LEG (Subsample)	658[0n]				658[0n]
Coleoptera	Cerambycidae	Carinoclytus	Carinoclytus semiruber	USNM ENT 01584796		CCDB-34783-D02	SICOE1368-19	BOLD:AEB9898	Democratic Republic of the Congo	28-Feb-1960	-27	NGS	LEG (Subsample)	658[0n]				658[0n]
Coleoptera	Cerambycidae	Carphina	Carphina assula	USNM ENT 01586651		CCDB-35903-C06	SICOF885-19		Peru	17-Oct-1938		NGS	LEG (Subsample)	540[200n]				540[200n]
Coleoptera	Cerambycidae	Carphina	Carphina assula	USNM ENT 01586652		CCDB-35903-C07	SICOF886-19		Peru	30-Oct-1938		NGS	LEG (Subsample)	531[282n]				531[282n]
Coleoptera	Cerambycidae	Carterica	Carterica optata	USNM ENT 01587080		CCDB-35899-H09	SICOF568-19		Costa Rica	29-Jul-1976		Sanger	LEG (Subsample)	0[n]				0[n]
Coleoptera	Cerambycidae	Carterica	Carterica pygmaea	USNM ENT 01587081		CCDB-35899-H10	SICOF569-19		Panama	22-Jan-1997		Sanger	LEG (Subsample)	0			YES	550[269n]
Coleoptera	Cerambycidae	Centrodera	Centrodera decolorata	USNM ENT 01522594		CCDB-32964-E06	SICOC529-18		United States	18-Jun-2004		Sanger	LEG (Subsample)	307[1n]				307[1n]
Coleoptera	Cerambycidae	Centrodera	Centrodera decolorata	USNM ENT 01522595		CCDB-32964-E07	SICOC530-18		United States	31-Jul-2003		Sanger	LEG (Subsample)	205[0n]				205[0n]
Coleoptera	Cerambycidae	Ceragenia	Ceragenia insulana	USNM ENT 01587140		CCDB-35898-F02	SICOF442-19		Panama	21-May-1997		Sanger	LEG (Subsample)	307[0n]				307[0n]
Coleoptera	Cerambycidae	Ceragenia	Ceragenia insulana	USNM ENT 01587141		CCDB-35898-F03	SICOF443-19		Panama	31-May-1995	-7	Sanger	LEG (Subsample)	0[n]				0[n]
Coleoptera	Cerambycidae	Cerasphorus	Cerasphorus hirticornis	USNM ENT 01584373		CCDB-34778-G06	SICOE933-19	BOLD:AEB8527	Democratic Republic of the Congo	31-Dec-1973	-30	Sanger	LEG (Subsample)	658[0n]				658[0n]
Coleoptera	Cerambycidae	Ceratocentrus	Ceratocentrus spinicornis	USNM ENT 01584766		CCDB-34783-A08	SICOE1338-19		Uganda	30-Nov-1961	-29	NGS	LEG (Subsample)	658[200n]				658[200n]
Coleoptera	Cerambycidae	Ceroplesis	Ceroplesis aulica	USNM ENT 01586694		CCDB-35903-G01	SICOF928-19	BOLD:AED4119	Republic of the Congo	31-Oct-1974	-30	NGS	LEG (Subsample)	658[0n]				658[0n]
Coleoptera	Cerambycidae	Ceroplesis	Ceroplesis aulica	USNM ENT 01586695		CCDB-35903-G02	SICOF929-19	BOLD:AED4119	Republic of the Congo	31-Oct-1974	-30	NGS	LEG (Subsample)	658[89n]				658[89n]
Coleoptera	Cerambycidae	Cerosterna	Cerosterna pulchellator	USNM ENT 01586514		CCDB-35901-G11	SICOF748-19	BOLD:AED6681	Philippines	31-May-1971	-30	NGS	WHOLE VOUCHER	550[0n]				550[0n]
Coleoptera	Cerambycidae	Cerosterna	Cerosterna pulchellator	USNM ENT 01586515		CCDB-35901-G12	SICOF749-19	BOLD:AED6681	Philippines	31-May-1971	-30	NGS	WHOLE VOUCHER	550[0n]				550[0n]
Coleoptera	Cerambycidae	Certallum	Certallum ebulinum	USNM ENT 01584875		CCDB-34784-B10	SICOE1447-19	BOLD:AEB3125	Turkey	13-Jun-1999		Sanger	LEG (Subsample)	658[0n]				658[0n]
Coleoptera	Cerambycidae	Certallum	Certallum ebulinum	USNM ENT 01584876		CCDB-34784-B11	SICOE1448-19	BOLD:AEB3125	Turkey	11-Jun-1999		Sanger	LEG (Subsample)	658[0n]				658[0n]
Coleoptera	Cerambycidae	Chenoderus	Chenoderus testaceus	USNM ENT 01586636		CCDB-35903-B03	SICOF870-19		Chile	31-Oct-1973	-30	NGS	LEG (Subsample)	658[139n]				658[139n]
Coleoptera	Cerambycidae	Chenoderus	Chenoderus testaceus	USNM ENT 01586637		CCDB-35903-B04	SICOF871-19	BOLD:AED6949	Chile	31-Oct-1973	-30	NGS	LEG (Subsample)	550[0n]				550[0n]
Coleoptera	Cerambycidae	Chlorida	Chlorida cincta	USNM ENT 01568859		CCDB-34772-C11	SICOE320-19	BOLD:ABY2925	Mexico	03-Aug-1988	-6	Sanger	LEG (Subsample)	658[0n]				658[0n]
Coleoptera	Cerambycidae	Chlorida	Chlorida festiva	USNM ENT 01568860		CCDB-34772-C12	SICOE321-19		Bolivia	08-Dec-2008	-3	Sanger	LEG (Subsample)	407[0n]				407[0n]
Coleoptera	Cerambycidae	Chloridolum	Chloridolum trogonicum	USNM ENT 01568873		CCDB-34772-E01	SICOE334-19		Sri Lanka	14-Jun-1975	-5	Sanger	LEG (Subsample)	307[0n]				307[0n]
Coleoptera	Cerambycidae	Chloridolum	Chloridolum trogonicum	USNM ENT 01568874		CCDB-34772-E02	SICOE335-19	BOLD:AEC0482	Sri Lanka	20-May-1975	-1	Sanger	LEG (Subsample)	645[0n]				645[0n]
Coleoptera	Cerambycidae	Chorenta	Chorenta reticulata	USNM ENT 01522548		CCDB-32964-A08	SICOC483-18	BOLD:ADU4171	Bolivia	05-Nov-2007	-8	Sanger	LEG (Subsample)	658[0n]				658[0n]
Coleoptera	Cerambycidae	Choriolaus	Choriolaus howdeni	USNM ENT 01568481		CCDB-33583-C11	SICOE035-19	BOLD:AEI2798	Mexico	23-Jun-1987	-3	Sanger	LEG (Subsample)	0			YES	658[89n]
Coleoptera	Cerambycidae	Chrysaethe	Chrysaethe aurantipennis	USNM ENT 01584888		CCDB-34784-C11	SICOE1460-19		Panama	05-Aug-1978		Sanger	LEG (Subsample)	0[n]				0[n]
Coleoptera	Cerambycidae	Chrysaethe	Chrysaethe aurantipennis	USNM ENT 01584889		CCDB-34784-C12	SICOE1461-19		Panama	07-Jun-1983	-6	Sanger	LEG (Subsample)	403[0n]				403[0n]
Coleoptera	Cerambycidae	Chrysoprasis	Chrysoprasis hypocrita	USNM ENT 01522608		CCDB-32964-F08	SICOC543-18	BOLD:ABY2740	Nicaragua	14-Jun-2007		Sanger	LEG (Subsample)	658[0n]				658[0n]
Coleoptera	Cerambycidae	Chydarteres	Chydarteres dimidiatus	USNM ENT 01586624		CCDB-35903-A03	SICOF858-19	BOLD:AED1038	Bolivia	27-Feb-1956	-26	NGS	LEG (Subsample)	657[1n]				657[1n]
Coleoptera	Cerambycidae	Chydarteres	Chydarteres dimidiatus	USNM ENT 01586625		CCDB-35903-A04	SICOF859-19	BOLD:AED1038	Bolivia	14-Nov-1956		NGS	LEG (Subsample)	658[0n]				658[0n]
Coleoptera	Cerambycidae	Chyptodes	Chyptodes dejeani	USNM ENT 01587192		CCDB-35900-B07	SICOF589-19	BOLD:AEC9315	Mexico	05-Oct-1992	-2	Sanger	LEG (Subsample)	658[0n]				658[0n]
Coleoptera	Cerambycidae	Chyptodes	Chyptodes dejeani	USNM ENT 01586639		CCDB-35903-B06	SICOF873-19		Mexico	24-Sep-1942		NGS	LEG (Subsample)	540[95n]				540[95n]
Coleoptera	Cerambycidae	Cidugala	Cidugala grisea	USNM ENT 01584814		CCDB-34783-E08	SICOE1386-19		Tanzania	31-Dec-1925	-30	NGS	LEG (Subsample)	263			YES	658[250n]
Coleoptera	Cerambycidae	Cleomenes	Cleomenes robustior	USNM ENT 01584111		CCDB-34775-A02	SICOE572-19	BOLD:AEA9650	Malaysia	01-Apr-2009		Sanger	LEG (Subsample)	658[0n]				658[0n]
Coleoptera	Cerambycidae	Cleomenes	Cleomenes takiguchii	USNM ENT 01584110		CCDB-34775-A01	SICOE571-19	BOLD:AEB4974	Japan	26-Jun-1973		Sanger	LEG (Subsample)	658[0n]				658[0n]
Coleoptera	Cerambycidae	Cleptosoma	Cleptosoma clavipes	USNM ENT 01586505		CCDB-35901-F12	SICOF737-19	BOLD:AED9258	Chile	30-Nov-1976	-29	NGS	WHOLE VOUCHER	540[95n]				540[95n]
Coleoptera	Cerambycidae	Cleptosoma	Cleptosoma clavipes	USNM ENT 01586506		CCDB-35901-G01	SICOF738-19	BOLD:AED9258	Chile	30-Nov-1976	-29	NGS	WHOLE VOUCHER	540[0n]				540[0n]
Coleoptera	Cerambycidae	Cleroclytus	Cleroclytus semirufus	USNM ENT 01584926		CCDB-34784-G01	SICOE1498-19		Kyrgyzstan	22-Apr-1978		Sanger	LEG (Subsample)	0[n]				0[n]
Coleoptera	Cerambycidae	Cleroclytus	Cleroclytus semirufus	USNM ENT 01584927		CCDB-34784-G02	SICOE1499-19	BOLD:AEI2672	Kyrgyzstan	02-Jun-1978		Sanger	LEG (Subsample)	0			YES	658[89n]
Coleoptera	Cerambycidae	Closteropus	Closteropus herteli	USNM ENT 01584904		CCDB-34784-E03	SICOE1476-19		Bolivia	27-Oct-2007	-4	Sanger	LEG (Subsample)	403[0n]				403[0n]
Coleoptera	Cerambycidae	Closterus	Closterus flabellicornis	USNM ENT 01568471		CCDB-33583-C01	SICOE025-19		Madagascar	31-Jan-1979	-30	Sanger	LEG (Subsample)	307[0n]				307[0n]
Coleoptera	Cerambycidae	Clytobius	Clytobius davidis	USNM ENT 01584116		CCDB-34775-A07	SICOE577-19	BOLD:AEB2203	United States	28-May-2010		Sanger	LEG (Subsample)	658[0n]				658[0n]
Coleoptera	Cerambycidae	Clytobius	Clytobius davidis	USNM ENT 01584117		CCDB-34775-A08	SICOE578-19	BOLD:AEB2203	United States	28-May-2010		Sanger	LEG (Subsample)	658[0n]				658[0n]
Coleoptera	Cerambycidae	Clytoleptus	Clytoleptus albofasciatus	USNM ENT 01584118		CCDB-34775-A09	SICOE579-19	BOLD:AEB0422	United States			Sanger	LEG (Subsample)	658[0n]				658[0n]
Coleoptera	Cerambycidae	Clytoleptus	Clytoleptus albofasciatus	USNM ENT 01584119		CCDB-34775-A10	SICOE580-19	BOLD:AEB0422	United States			Sanger	LEG (Subsample)	658[0n]				658[0n]
Coleoptera	Cerambycidae	Clytopsis	Clytopsis dimidiaticornis	USNM ENT 01584797		CCDB-34783-D03	SICOE1369-19	BOLD:AEB8096	Mexico	12-Sep-1952		NGS	LEG (Subsample)	658[0n]				658[0n]
Coleoptera	Cerambycidae	Clytosaurus	Clytosaurus siamensis	USNM ENT 01584120		CCDB-34775-A11	SICOE581-19	BOLD:AEB2804	Malaysia	31-Dec-2005		Sanger	LEG (Subsample)	561[2n]				561[2n]
Coleoptera	Cerambycidae	Coccoderus	Coccoderus amazonicus	USNM ENT 01584934		CCDB-34784-G09	SICOE1506-19		Bolivia	27-Oct-2007	-4	Sanger	LEG (Subsample)	403[0n]				403[0n]
Coleoptera	Cerambycidae	Coccoderus	Coccoderus longispinicornis	USNM ENT 01584935		CCDB-34784-G10	SICOE1507-19		French Guiana	18-Aug-1995		Sanger	LEG (Subsample)	372[0n]				372[0n]
Coleoptera	Cerambycidae	Coelodon	Coelodon servum	USNM ENT 01584788		CCDB-34783-C06	SICOE1360-19	BOLD:AED8410	Somalia	30-Apr-1937	-60	NGS	LEG (Subsample)	658[96n]				658[96n]
Coleoptera	Cerambycidae	Coenopoeus	Coenopoeus palmeri	USNM ENT 01587213		CCDB-35900-D04	SICOF610-19	BOLD:AEC7083	United States	17-Aug-2007		Sanger	LEG (Subsample)	658[0n]				658[0n]
Coleoptera	Cerambycidae	Coenopoeus	Coenopoeus palmeri	USNM ENT 01587214		CCDB-35900-D05	SICOF611-19	BOLD:AEC7083	United States	17-Aug-2007		Sanger	LEG (Subsample)	658[0n]				658[0n]
Coleoptera	Cerambycidae	Coleomethia	Coleomethia xanthocollis	USNM ENT 01584737		CCDB-34781-G02	SICOE1214-19		United States	03-Jul-2000	-1	Sanger	LEG (Subsample)	307[0n]				307[0n]
Coleoptera	Cerambycidae	Coleomethia	Coleomethia xanthocollis	USNM ENT 01584738		CCDB-34781-G03	SICOE1215-19		United States	27-Jun-2000		Sanger	LEG (Subsample)	307[0n]				307[0n]
Coleoptera	Cerambycidae	Coleoxestia	Coleoxestia atrata	USNM ENT 01568888		CCDB-34772-F04	SICOE349-19	BOLD:AEB8115	Bolivia	31-Dec-2009	-30	Sanger	LEG (Subsample)	658[0n]				658[0n]
Coleoptera	Cerambycidae	Coleoxestia	Coleoxestia julietae	USNM ENT 01568889		CCDB-34772-F05	SICOE350-19	BOLD:AEB8116	Bolivia	31-Dec-2009	-30	Sanger	LEG (Subsample)	658[0n]				658[0n]
Coleoptera	Cerambycidae	Colobothea	Colobothea ramosa	USNM ENT 01522623		CCDB-32964-G11	SICOC558-18	BOLD:ADV9502	Nicaragua	14-Jun-2007		Sanger	LEG (Subsample)	658[0n]				658[0n]
Coleoptera	Cerambycidae	Colobothea	Colobothea ramosa	USNM ENT 01522624		CCDB-32964-G12	SICOC559-18	BOLD:ADV9502	Nicaragua	19-Jun-2007		Sanger	LEG (Subsample)	658[0n]				658[0n]
Coleoptera	Cerambycidae	Compsa	Compsa quadriguttata	USNM ENT 01584619		CCDB-34781-D03	SICOE1179-19	BOLD:AEC1244	Bolivia	19-Oct-2000	-2	Sanger	LEG (Subsample)	658[0n]				658[0n]
Coleoptera	Cerambycidae	Compsa	Compsa quadriguttata	USNM ENT 01584620		CCDB-34781-D04	SICOE1180-19	BOLD:AEC1244	Bolivia	19-Oct-2000	-2	Sanger	LEG (Subsample)	658[0n]				658[0n]
Coleoptera	Cerambycidae	Compsibidion	Compsibidion fairmairei	USNM ENT 01584621		CCDB-34781-D05	SICOE1181-19	BOLD:AEC1246	Bolivia	26-Oct-2000	-3	Sanger	LEG (Subsample)	658[0n]				658[0n]
Coleoptera	Cerambycidae	Compsibidion	Compsibidion fairmairei	USNM ENT 01584622		CCDB-34781-D06	SICOE1182-19	BOLD:AEC1246	Bolivia	21-Oct-2000	-1	Sanger	LEG (Subsample)	658[0n]				658[0n]
Coleoptera	Cerambycidae	Compsocerus	Compsocerus violaceus	USNM ENT 01584153		CCDB-34775-D08	SICOE614-19	BOLD:AAI9184	Uruguay	31-Jan-1971		Sanger	LEG (Subsample)	407[1n]				407[1n]
Coleoptera	Cerambycidae	Compsocerus	Compsocerus violaceus	USNM ENT 01584154		CCDB-34775-D09	SICOE615-19		Uruguay	31-Jan-1971		Sanger	LEG (Subsample)	405[0n]				405[0n]	Yes
Coleoptera	Cerambycidae	Comusia	Comusia apicalis	USNM ENT 01584830		CCDB-34783-F12	SICOE1402-19		Laos	05-May-1966		NGS	LEG (Subsample)	0			YES	0[n]
Coleoptera	Cerambycidae	Conosphaeron	Conosphaeron concolor	USNM ENT 01584300		CCDB-34778-A05	SICOE860-19	BOLD:ABW9225	Mexico	19-Jul-1993	-10	Sanger	LEG (Subsample)	565[0n]				565[0n]
Coleoptera	Cerambycidae	Conosphaeron	Conosphaeron spinipenne	USNM ENT 01584301		CCDB-34778-A06	SICOE861-19		Panama	23-Apr-1993	-3	Sanger	LEG (Subsample)	0[n]				0[n]
Coleoptera	Cerambycidae	Coptoeme	Coptoeme krantzi	USNM ENT 01584831		CCDB-34783-G01	SICOE1403-19	BOLD:AED5285	Zimbabwe	30-Nov-1956	-29	NGS	LEG (Subsample)	656[95n]				656[95n]
Coleoptera	Cerambycidae	Coptops		USNM ENT 01586494		CCDB-35901-F01	SICOF726-19	BOLD:AED3409	Madagascar	08-Jan-1952	-1	NGS	WHOLE VOUCHER	550[0n]				550[0n]
Coleoptera	Cerambycidae	Coremia	Coremia plumipes	USNM ENT 01584905		CCDB-34784-E04	SICOE1477-19		Bolivia	05-Nov-2007	-8	Sanger	LEG (Subsample)	403[0n]				403[0n]
Coleoptera	Cerambycidae	Cornumutila	Cornumutila quadrivittata	USNM ENT 01568482		CCDB-33583-C12	SICOE036-19	BOLD:AEB4861	Slovakia	20-Jun-1978	-19	Sanger	LEG (Subsample)	658[0n]				658[0n]
Coleoptera	Cerambycidae	Cornumutila	Cornumutila quadrivittata	USNM ENT 01568483		CCDB-33583-D01	SICOE037-19		Slovakia	15-Jun-1981		Sanger	LEG (Subsample)	0[n]				0[n]
Coleoptera	Cerambycidae	Corus	Corus collaris	USNM ENT 01586706		CCDB-35903-H01	SICOF940-19		Republic of the Congo	31-Dec-1973	-30	NGS	LEG (Subsample)	207[0n]				207[0n]
Coleoptera	Cerambycidae	Corus	Corus collaris	USNM ENT 01586707		CCDB-35903-H02	SICOF941-19		Cameroon	31-Dec-1959	-364	NGS	LEG (Subsample)	325[0n]				325[0n]
Coleoptera	Cerambycidae	Coscinedes	Coscinedes gracilis	USNM ENT 01568886		CCDB-34772-F02	SICOE347-19		Mexico	01-Jun-1984	-5	Sanger	LEG (Subsample)	307[0n]				307[0n]
Coleoptera	Cerambycidae	Coscinedes	Coscinedes gracilis	USNM ENT 01568887		CCDB-34772-F03	SICOE348-19		Mexico	31-May-1984	-1	Sanger	LEG (Subsample)	0[n]				0[n]
Coleoptera	Cerambycidae	Cosmisoma	Cosmisoma brullei	USNM ENT 01584906		CCDB-34784-E05	SICOE1478-19		Uruguay	08-Feb-1989		Sanger	LEG (Subsample)	325[0n]				325[0n]	Yes
Coleoptera	Cerambycidae	Cosmisoma	Cosmisoma martyr	USNM ENT 01584907		CCDB-34784-E06	SICOE1479-19		Panama	21-May-1999	-3	Sanger	LEG (Subsample)	403[0n]				403[0n]
Coleoptera	Cerambycidae	Cosmoplatidius	Cosmoplatidius sellatus	USNM ENT 01584877		CCDB-34784-B12	SICOE1449-19		Honduras	10-Jun-1981		Sanger	LEG (Subsample)	0			YES	658[139n]
Coleoptera	Cerambycidae	Cosmoplatidius	Cosmoplatidius sellatus	USNM ENT 01584878		CCDB-34784-C01	SICOE1450-19		Honduras	10-Jun-1981		Sanger	LEG (Subsample)	0[n]				0[n]
Coleoptera	Cerambycidae	Cosmotoma	Cosmotoma adjuncta	USNM ENT 01586653		CCDB-35903-C08	SICOF887-19		Peru	15-Dec-1938		NGS	LEG (Subsample)	550[132n]				550[132n]
Coleoptera	Cerambycidae	Cosmotoma	Cosmotoma adjuncta	USNM ENT 01586654		CCDB-35903-C09	SICOF888-19		Peru	15-Apr-1939		NGS	LEG (Subsample)	648[219n]				648[219n]
Coleoptera	Cerambycidae	Cotyachryson	Cotyachryson inspergatus	USNM ENT 01584778		CCDB-34783-B08	SICOE1350-19		Chile	31-Dec-1949	-30	NGS	LEG (Subsample)	658[202n]				658[202n]
Coleoptera	Cerambycidae	Criodion	Criodion murinum	USNM ENT 01568890		CCDB-34772-F06	SICOE351-19	BOLD:ADV3274	Costa Rica	24-Feb-2001		Sanger	LEG (Subsample)	143			YES	658[0n]
Coleoptera	Cerambycidae	Crioprosopus	Crioprosopus lateralis	USNM ENT 01587142		CCDB-35898-F04	SICOF444-19		United States	15-Mar-1998	-1	Sanger	LEG (Subsample)	0[n]				0[n]
Coleoptera	Cerambycidae	Crioprosopus	Crioprosopus magnificus	USNM ENT 01587143		CCDB-35898-F05	SICOF445-19		United States	29-Jun-2000		Sanger	LEG (Subsample)	407[0n]				407[0n]
Coleoptera	Cerambycidae	Crossidius	Crossidius ater	USNM ENT 01587144		CCDB-35898-F06	SICOF446-19		United States	11-Aug-1999		Sanger	LEG (Subsample)	407[0n]				407[0n]
Coleoptera	Cerambycidae	Crossidius	Crossidius hirtipes	USNM ENT 01587145		CCDB-35898-F07	SICOF447-19	BOLD:AEK8946	United States	15-Aug-2007		Sanger	LEG (Subsample)	407[0n]				407[0n]
Coleoptera	Cerambycidae	Crossidius	Crossidius hirtipes	USNM ENT 01587146		CCDB-35898-F08	SICOF448-19		United States	25-Jul-2000		Sanger	LEG (Subsample)	0[n]				0[n]
Coleoptera	Cerambycidae	Ctenoplon	Ctenoplon x-littera	USNM ENT 01584601		CCDB-34781-B09	SICOE1161-19	BOLD:AEB9754	Bolivia	08-Nov-2007	-2	Sanger	LEG (Subsample)	658[0n]				658[0n]
Coleoptera	Cerambycidae	Ctenoplon	Ctenoplon x-littera	USNM ENT 01584602		CCDB-34781-B10	SICOE1162-19	BOLD:AEB9754	Bolivia	08-Nov-2007	-2	Sanger	LEG (Subsample)	658[0n]				658[0n]
Coleoptera	Cerambycidae	Ctenoscelis	Ctenoscelis simplicicollis	USNM ENT 01584770		CCDB-34783-A12	SICOE1342-19		Paraguay	28-Feb-1954	-27	NGS	LEG (Subsample)	658[252n]				658[252n]
Coleoptera	Cerambycidae	Cupanoscelis	Cupanoscelis clavipes	USNM ENT 01584164		CCDB-34775-E11	SICOE629-19	BOLD:AEB2286	Bolivia	05-Nov-2007		Sanger	LEG (Subsample)	658[0n]				658[0n]
Coleoptera	Cerambycidae	Cupanoscelis	Cupanoscelis heteroclita	USNM ENT 01584165		CCDB-34775-E12	SICOE630-19	BOLD:AEB0796	Bolivia	08-Nov-2007		Sanger	LEG (Subsample)	658[0n]				658[0n]
Coleoptera	Cerambycidae	Curius	Curius dentatus	USNM ENT 01584158		CCDB-34775-E01	SICOE619-19		United States	09-Jul-1992		Sanger	LEG (Subsample)	0			YES	540[89n]
Coleoptera	Cerambycidae	Curius	Curius dentatus	USNM ENT 01584159		CCDB-34775-E02	SICOE620-19		United States	09-Jul-1992		Sanger	LEG (Subsample)	0[n]				0[n]
Coleoptera	Cerambycidae	Cyclopeplus	Cyclopeplus peruvianus	USNM ENT 01586678		CCDB-35903-E09	SICOF912-19		Peru	30-Nov-1938	-29	NGS	LEG (Subsample)	658[269n]				658[269n]
Coleoptera	Cerambycidae	Cyclopeplus	Cyclopeplus peruvianus	USNM ENT 01586679		CCDB-35903-E10	SICOF913-19	BOLD:AEE0010	Peru	30-Nov-1938	-29	NGS	LEG (Subsample)	658[50n]				658[50n]
Coleoptera	Cerambycidae	Cycnidolon	Cycnidolon approximatum	USNM ENT 01584623		CCDB-34781-D07	SICOE1183-19		Venezuela	20-Feb-1985	-10	Sanger	LEG (Subsample)	0[n]				0[n]
Coleoptera	Cerambycidae	Cycnidolon	Cycnidolon approximatum	USNM ENT 01584624		CCDB-34781-D08	SICOE1184-19		Venezuela	20-Feb-1985	-10	Sanger	LEG (Subsample)	342[3n]				342[3n]
Coleoptera	Cerambycidae	Cymatonycha	Cymatonycha castanea	USNM ENT 01522629		CCDB-32964-H05	SICOC564-18		Nicaragua	23-Jun-2007		Sanger	LEG (Subsample)	407[0n]				407[0n]
Coleoptera	Cerambycidae	Cymatonycha	Cymatonycha castanea	USNM ENT 01522630		CCDB-32964-H06	SICOC565-18		Nicaragua	22-Jun-2007		Sanger	LEG (Subsample)	407[0n]				407[0n]
Coleoptera	Cerambycidae	Cyphonotida	Cyphonotida rostrata	USNM ENT 01568484		CCDB-33583-D02	SICOE038-19		United States	20-Aug-1999		Sanger	LEG (Subsample)	0[n]				0[n]
Coleoptera	Cerambycidae	Cyphonotida	Cyphonotida rostrata	USNM ENT 01568485		CCDB-33583-D03	SICOE039-19	BOLD:AEA9533	United States	30-Aug-1997		Sanger	LEG (Subsample)	658[0n]				658[0n]
Coleoptera	Cerambycidae	Dectes	Dectes sayi	USNM ENT 01587215		CCDB-35900-D06	SICOF612-19	BOLD:AEC7083	United States	05-Jul-1983		Sanger	LEG (Subsample)	658[0n]				658[0n]
Coleoptera	Cerambycidae	Dectes	Dectes texanus	USNM ENT 01587216		CCDB-35900-D07	SICOF613-19	BOLD:ABX4763	United States	13-Aug-2008		Sanger	LEG (Subsample)	658[0n]				658[0n]
Coleoptera	Cerambycidae	Deliathis	Deliathis incana	USNM ENT 01586640		CCDB-35903-B07	SICOF874-19		Mexico	30-Apr-1966	-29	NGS	LEG (Subsample)	658[139n]				658[139n]
Coleoptera	Cerambycidae	Deltaspis	Deltaspis alutacea	USNM ENT 01587147		CCDB-35898-F09	SICOF449-19		Mexico	05-Oct-1990	-4	Sanger	LEG (Subsample)	407[0n]				407[0n]
Coleoptera	Cerambycidae	Deltaspis	Deltaspis auromarginata	USNM ENT 01587148		CCDB-35898-F10	SICOF450-19		Mexico	03-Oct-1990		Sanger	LEG (Subsample)	407[0n]				407[0n]
Coleoptera	Cerambycidae	Deltosoma	Deltosoma guatemalense	USNM ENT 01584879		CCDB-34784-C02	SICOE1451-19		Honduras	20-Oct-1979		Sanger	LEG (Subsample)	0			YES	463[95n]
Coleoptera	Cerambycidae	Dere	Dere thoracica	USNM ENT 01568916		CCDB-34772-H08	SICOE377-19	BOLD:AEI7029	Japan	30-Jun-1977	-29	Sanger	LEG (Subsample)	0			YES	658[89n]
Coleoptera	Cerambycidae	Dere	Dere thoracica	USNM ENT 01568917		CCDB-34772-H09	SICOE378-19		Japan	30-Jun-1977	-29	Sanger	LEG (Subsample)	0[n]				0[n]
Coleoptera	Cerambycidae	Derobrachus	Derobrachus chemsaki	USNM ENT 01522577		CCDB-32964-D01	SICOC512-18	BOLD:ABW9197	Mexico	15-Jul-1990		Sanger	LEG (Subsample)	658[0n]				658[0n]
Coleoptera	Cerambycidae	Derobrachus	Derobrachus geminatus	USNM ENT 01522578		CCDB-32964-D02	SICOC513-18	BOLD:ADV6506	Mexico	31-Aug-1994	-3	Sanger	LEG (Subsample)	658[0n]				658[0n]
Coleoptera	Cerambycidae	Derolus	Derolus brunneipennis	USNM ENT 01584789		CCDB-34783-C07	SICOE1361-19		South Africa	27-Oct-1945		NGS	LEG (Subsample)	540[200n]				540[200n]
Coleoptera	Cerambycidae	Dexithea	Dexithea klugi	USNM ENT 01584121		CCDB-34775-A12	SICOE582-19	BOLD:AEB6669	Mexico	27-Oct-1990		Sanger	LEG (Subsample)	658[0n]				658[0n]
Coleoptera	Cerambycidae	Dexithea	Dexithea klugi	USNM ENT 01584122		CCDB-34775-B01	SICOE583-19	BOLD:AEB6669	Mexico	27-Oct-1990		Sanger	LEG (Subsample)	658[0n]				658[0n]
Coleoptera	Cerambycidae	Dialeges	Dialeges pauper	USNM ENT 01584790		CCDB-34783-C08	SICOE1362-19		Myanmar	30-Nov-1938	-29	NGS	LEG (Subsample)	658[139n]				658[139n]
Coleoptera	Cerambycidae	Diasporidion	Diasporidion duplicatum	USNM ENT 01584625		CCDB-34781-D09	SICOE1185-19	BOLD:AEC0884	Venezuela	20-May-1988		Sanger	LEG (Subsample)	658[0n]				658[0n]
Coleoptera	Cerambycidae	Diasporidion	Diasporidion duplicatum	USNM ENT 01584626		CCDB-34781-D10	SICOE1186-19		Panama	30-Apr-1992		Sanger	LEG (Subsample)	307[0n]				307[0n]
Coleoptera	Cerambycidae	Dihammaphora	Dihammaphora aurovittata	USNM ENT 01584908		CCDB-34784-E07	SICOE1480-19		Honduras	09-Jun-1994		Sanger	LEG (Subsample)	0			YES	325[50n]
Coleoptera	Cerambycidae	Dihammaphora	Dihammaphora aurovittata	USNM ENT 01584909		CCDB-34784-E08	SICOE1481-19		Honduras	09-Jun-1994		Sanger	LEG (Subsample)	288[1n]				288[1n]
Coleoptera	Cerambycidae	Dilocerus	Dilocerus brunneus	USNM ENT 01584156		CCDB-34775-D11	SICOE617-19		Bolivia	11-Nov-2007		Sanger	LEG (Subsample)	0[n]				0[n]
Coleoptera	Cerambycidae	Dilocerus	Dilocerus marinonii	USNM ENT 01584157		CCDB-34775-D12	SICOE618-19		Bolivia	11-Nov-2007		Sanger	LEG (Subsample)	658[0n]				658[0n]	Yes
Coleoptera	Cerambycidae	Diphyrama	Diphyrama singularis	USNM ENT 01568850		CCDB-34772-C02	SICOE311-19		Panama	15-Feb-1999	-3	Sanger	LEG (Subsample)	0[n]				0[n]
Coleoptera	Cerambycidae	Diphyrama	Diphyrama singularis	USNM ENT 01568851		CCDB-34772-C03	SICOE312-19	BOLD:AEB9064	Panama	10-Jan-1994		Sanger	LEG (Subsample)	658[0n]				658[0n]
Coleoptera	Cerambycidae	Diploschema	Diploschema rotundicolle	USNM ENT 01584936		CCDB-34784-G11	SICOE1508-19	BOLD:AEB2344	Argentina	06-Dec-1979		Sanger	LEG (Subsample)	658[0n]				658[0n]
Coleoptera	Cerambycidae	Diploschema	Diploschema rotundicolle	USNM ENT 01584937		CCDB-34784-G12	SICOE1509-19	BOLD:AEB2344	Argentina	20-Dec-1979		Sanger	LEG (Subsample)	658[0n]				658[0n]
Coleoptera	Cerambycidae	Dirocoremia	Dirocoremia bruchi	USNM ENT 01584840		CCDB-34783-G10	SICOE1412-19		Argentina	31-Dec-1933	-364	NGS	LEG (Subsample)	290			YES	385[95n]
Coleoptera	Cerambycidae	Discopus	Discopus comes	USNM ENT 01586662		CCDB-35903-D05	SICOF896-19		Peru	30-Apr-1931	-60	NGS	LEG (Subsample)	0				0[n]
Coleoptera	Cerambycidae	Discopus	Discopus spectabilis	USNM ENT 01586663		CCDB-35903-D06	SICOF897-19		Peru	15-Mar-1939		NGS	LEG (Subsample)	0			YES	658[252n]
Coleoptera	Cerambycidae	Dorcacerus	Dorcacerus barbatus	USNM ENT 01586626		CCDB-35903-A05	SICOF860-19		Paraguay	30-Nov-1964	-29	NGS	LEG (Subsample)	658[200n]				658[200n]
Coleoptera	Cerambycidae	Dorcacerus	Dorcacerus barbatus	USNM ENT 01586627		CCDB-35903-A06	SICOF861-19	BOLD:AEE0190	Argentina	31-Jan-1973	-30	NGS	LEG (Subsample)	658[0n]				658[0n]
Coleoptera	Cerambycidae	Dorcasta	Dorcasta dasycera	USNM ENT 01522621		CCDB-32964-G09	SICOC556-18	BOLD:ADU8330	Nicaragua	11-Jun-2007	-1	Sanger	LEG (Subsample)	658[0n]				658[0n]
Coleoptera	Cerambycidae	Dorcasta	Dorcasta dasycera	USNM ENT 01522622		CCDB-32964-G10	SICOC557-18	BOLD:ADU8330	Nicaragua	15-Jun-2007		Sanger	LEG (Subsample)	658[0n]				658[0n]
Coleoptera	Cerambycidae	Drascalia	Drascalia praelonga	USNM ENT 01568838		CCDB-34772-B02	SICOE299-19		Chile	25-Oct-1981	-3	Sanger	LEG (Subsample)	307[0n]				307[0n]
Coleoptera	Cerambycidae	Drascalia	Drascalia praelonga	USNM ENT 01568839		CCDB-34772-B03	SICOE300-19	BOLD:AEC0760	Chile	28-Oct-1981	-1	Sanger	LEG (Subsample)	658[0n]				658[0n]
Coleoptera	Cerambycidae	Dryobius	Dryobius sexnotatus	USNM ENT 01488000		CCDB-34775-E05	SICOE623-19	BOLD:AEB5684	United States	07-Jul-2009		Sanger	LEG (Subsample)	658[0n]				658[0n]
Coleoptera	Cerambycidae	Dryobius	Dryobius sexnotatus	USNM ENT 01488016		CCDB-34775-E06	SICOE624-19	BOLD:AEB5684	United States	09-Jul-2005		Sanger	LEG (Subsample)	658[0n]				658[0n]
Coleoptera	Cerambycidae	Dryoctenes	Dryoctenes scrupulosus	USNM ENT 01587359		CCDB-35900-H07	SICOF661-19		Peru	31-Dec-2005	-364	Sanger	LEG (Subsample)	307[0n]				307[0n]
Coleoptera	Cerambycidae	Dryoctenes	Dryoctenes scrupulosus	USNM ENT 01586664		CCDB-35903-D07	SICOF898-19	BOLD:AED5177	Paraguay	18-Mar-1934		NGS	LEG (Subsample)	658[0n]				658[0n]
Coleoptera	Cerambycidae	Dufauxia	Dufauxia guaicurana	USNM ENT 01587360		CCDB-35900-H08	SICOF662-19	BOLD:AEC8006	Bolivia	27-Oct-2007	-4	Sanger	LEG (Subsample)	658[0n]				658[0n]
Coleoptera	Cerambycidae	Dufauxia	Dufauxia guaicurana	USNM ENT 01587361		CCDB-35900-H09	SICOF663-19	BOLD:AEC8006	Bolivia	05-Nov-2007	-8	Sanger	LEG (Subsample)	658[0n]				658[0n]
Coleoptera	Cerambycidae	Eburella	Eburella pinima	USNM ENT 01584166		CCDB-34775-F01	SICOE631-19	BOLD:AEB4990	Bolivia	09-Nov-2007		Sanger	LEG (Subsample)	658[0n]				658[0n]
Coleoptera	Cerambycidae	Eburella	Eburella pumicosa	USNM ENT 01584167		CCDB-34775-F02	SICOE632-19	BOLD:AEB2256	Bolivia	27-Oct-2007		Sanger	LEG (Subsample)	605[0n]				605[0n]
Coleoptera	Cerambycidae	Eburia	Eburia quadrimaculata	USNM ENT 01522590		CCDB-32964-E02	SICOC525-18	BOLD:ADU7940	Puerto Rico	04-Jul-2002	-9	Sanger	LEG (Subsample)	658[0n]				658[0n]
Coleoptera	Cerambycidae	Eburia	Eburia quadrimaculata	USNM ENT 01522591		CCDB-32964-E03	SICOC526-18	BOLD:ADU7940	Puerto Rico	04-Jul-2002	-9	Sanger	LEG (Subsample)	658[0n]				658[0n]
Coleoptera	Cerambycidae	Eburiola	Eburiola geminata	USNM ENT 01584591		CCDB-34781-A11	SICOE1151-19		Dominican Republic	17-May-1985	-2	Sanger	LEG (Subsample)	0			YES	244[0n]
Coleoptera	Cerambycidae	Eburiola	Eburiola geminata	USNM ENT 01584592		CCDB-34781-A12	SICOE1152-19		Dominican Republic	17-May-1985	-2	Sanger	LEG (Subsample)	0[n]				0[n]
Coleoptera	Cerambycidae	Eburiomorpha	Eburiomorpha guttata	USNM ENT 01584750		CCDB-34781-H03	SICOE1227-19		Malaysia	23-May-1987	-4	Sanger	LEG (Subsample)	232[1n]				232[1n]
Coleoptera	Cerambycidae	Eburiomorpha	Eburiomorpha guttata	USNM ENT 01584751		CCDB-34781-H04	SICOE1228-19	BOLD:AEB9094	Malaysia	23-May-1987	-4	Sanger	LEG (Subsample)	582[0n]				582[0n]
Coleoptera	Cerambycidae	Eburodacrys	Eburodacrys havanensis	USNM ENT 01522602		CCDB-32964-F02	SICOC537-18	BOLD:ABY1297	Nicaragua	11-Jun-2007	-1	Sanger	LEG (Subsample)	658[0n]				658[0n]
Coleoptera	Cerambycidae	Eccrisis	Eccrisis collaris	USNM ENT 01568486		CCDB-33583-D04	SICOE040-19	BOLD:AEB0530	Madagascar	21-Oct-1988	-13	Sanger	LEG (Subsample)	658[1n]				658[1n]
Coleoptera	Cerambycidae	Eccrisis	Eccrisis collaris	USNM ENT 01568487		CCDB-33583-D05	SICOE041-19		Madagascar	21-Oct-1988	-13	Sanger	LEG (Subsample)	307[0n]				307[0n]
Coleoptera	Cerambycidae	Eclipta	Eclipta championella	USNM ENT 01584890		CCDB-34784-D01	SICOE1462-19		Mexico	08-Jun-1986	-2	Sanger	LEG (Subsample)	0			YES	325[0n]
Coleoptera	Cerambycidae	Eclipta	Eclipta championella	USNM ENT 01584891		CCDB-34784-D02	SICOE1463-19		Mexico	08-Jun-1986	-2	Sanger	LEG (Subsample)	0[n]				0[n]
Coleoptera	Cerambycidae	Ectenessa	Ectenessa quadriguttata	USNM ENT 01584180		CCDB-34775-G03	SICOE645-19	BOLD:AEB5403	Bolivia	05-Nov-2007		Sanger	LEG (Subsample)	658[0n]				658[0n]
Coleoptera	Cerambycidae	Ectenessa	Ectenessa villardi	USNM ENT 01584181		CCDB-34775-G04	SICOE646-19	BOLD:AEB5402	Bolivia	05-Nov-2007		Sanger	LEG (Subsample)	658[0n]				658[0n]
Coleoptera	Cerambycidae	Ectenessidia	Ectenessidia nigriventris	USNM ENT 01584182		CCDB-34775-G05	SICOE647-19	BOLD:AEB4574	Bolivia	26-Oct-2000		Sanger	LEG (Subsample)	603[1n]				603[1n]
Coleoptera	Cerambycidae	Ectenessidia	Ectenessidia varians	USNM ENT 01584183		CCDB-34775-G06	SICOE648-19		Bolivia	05-Nov-2007		Sanger	LEG (Subsample)	407[0n]				407[0n]
Coleoptera	Cerambycidae	Ecthoea	Ecthoea quadricornis	USNM ENT 01586497		CCDB-35901-F04	SICOF729-19		Ecuador	31-May-1977		NGS	WHOLE VOUCHER	136			YES	136[0n]
Coleoptera	Cerambycidae	Ecthoea	Ecthoea quadricornis	USNM ENT 01586498		CCDB-35901-F05	SICOF730-19		Peru	31-Dec-1938	-60	NGS	WHOLE VOUCHER	0[n]				0[n]
Coleoptera	Cerambycidae	Ectinogramma	Ectinogramma isosceloides	USNM ENT 01587059		CCDB-35899-F12	SICOF547-19		Malaysia	08-Mar-2006		Sanger	LEG (Subsample)	307[0n]				307[0n]
Coleoptera	Cerambycidae	Elacomia	Elacomia collaris	USNM ENT 01584774		CCDB-34783-B04	SICOE1346-19	BOLD:AEB7111	Philippines	17-Apr-1931		NGS	LEG (Subsample)	658[0n]				658[0n]
Coleoptera	Cerambycidae	Elateropsis	Elateropsis scabrosus	USNM ENT 01522584		CCDB-32964-D08	SICOC519-18		United States	07-Jun-1998	-2	Sanger	LEG (Subsample)	407[0n]				407[0n]
Coleoptera	Cerambycidae	Elateropsis	Elateropsis scabrosus	USNM ENT 01522585		CCDB-32964-D09	SICOC520-18		United States	07-Jun-1998	-2	Sanger	LEG (Subsample)	407[0n]				407[0n]
Coleoptera	Cerambycidae	Eleothinus	Eleothinus abstrusus	USNM ENT 01587217		CCDB-35900-D08	SICOF614-19		Mexico	03-Oct-1992	-1	Sanger	LEG (Subsample)	0			YES	0[n]
Coleoptera	Cerambycidae	Elytroleptus	Elytroleptus pallidus	USNM ENT 01587149		CCDB-35898-F11	SICOF451-19	BOLD:AED1388	Mexico	06-Jul-1995		Sanger	LEG (Subsample)	658[0n]				658[0n]
Coleoptera	Cerambycidae	Elytroleptus	Elytroleptus scabricollis	USNM ENT 01587150		CCDB-35898-F12	SICOF452-19	BOLD:AED1389	Guatemala	06-Jul-1989	-3	Sanger	LEG (Subsample)	658[0n]				658[0n]
Coleoptera	Cerambycidae	Enaphalodes	Enaphalodes atomarius	USNM ENT 01584302		CCDB-34778-A07	SICOE862-19	BOLD:ABW6195	United States	13-Aug-2015		Sanger	LEG (Subsample)	658[0n]				658[0n]
Coleoptera	Cerambycidae	Enaphalodes	Enaphalodes rufulus	USNM ENT 01584303		CCDB-34778-A08	SICOE863-19	BOLD:AAD5015	United States	07-Jul-2007		Sanger	LEG (Subsample)	658[0n]				658[0n]
Coleoptera	Cerambycidae	Enaretta	Enaretta castelnaudi	USNM ENT 01587075		CCDB-35899-H04	SICOF563-19		South Africa	05-Aug-1980		Sanger	LEG (Subsample)	407[0n]				407[0n]
Coleoptera	Cerambycidae	Enaretta	Enaretta castelnaudi	USNM ENT 01587076		CCDB-35899-H05	SICOF564-19		South Africa	05-Aug-1980		Sanger	LEG (Subsample)	174[1n]				174[1n]
Coleoptera	Cerambycidae	Encyclops	Encyclops caerulea	USNM ENT 01568473		CCDB-33583-C03	SICOE027-19	BOLD:AAX7525	United States	25-May-2005		Sanger	LEG (Subsample)	446[0n]				446[0n]
Coleoptera	Cerambycidae	Encyclops	Encyclops olivaceus	USNM ENT 01568474		CCDB-33583-C04	SICOE028-19		Japan	21-May-1982		Sanger	LEG (Subsample)	0[n]				0[n]
Coleoptera	Cerambycidae	Enicodes		USNM ENT 01586712		CCDB-35903-H07	SICOF946-19	BOLD:AED5401	New Caledonia	02-Dec-1944		NGS	LEG (Subsample)	658[0n]				658[0n]
Coleoptera	Cerambycidae	Enicodes		USNM ENT 01586713		CCDB-35903-H08	SICOF947-19		New Caledonia	02-Dec-1944		NGS	LEG (Subsample)	463[89n]				463[89n]
Coleoptera	Cerambycidae	Enoploderes	Enoploderes sanguineus	USNM ENT 01568826		CCDB-34772-A02	SICOE287-19		Russia	10-May-1979		Sanger	LEG (Subsample)	0[n]				0[n]
Coleoptera	Cerambycidae	Enoploderes	Enoploderes vitticollis	USNM ENT 01568827		CCDB-34772-A03	SICOE288-19	BOLD:AEB9768	United States	27-May-1989		Sanger	LEG (Subsample)	658[0n]				658[0n]
Coleoptera	Cerambycidae	Enosmaeus	Enosmaeus cubanus	USNM ENT 01568840		CCDB-34772-B04	SICOE301-19		Dominican Republic	28-Jun-2005		Sanger	LEG (Subsample)	307[0n]				307[0n]
Coleoptera	Cerambycidae	Enosmaeus	Enosmaeus cubanus	USNM ENT 01568841		CCDB-34772-B05	SICOE302-19		Dominican Republic	29-Jun-2005		Sanger	LEG (Subsample)	307[0n]				307[0n]
Coleoptera	Cerambycidae	Enthymius	Enthymius dubius	USNM ENT 01422815		CCDB-33583-A02	SICOE002-19		Madagascar	22-Sep-1988	-4	Sanger	LEG (Subsample)	0[n]				0[n]
Coleoptera	Cerambycidae	Enthymius	Enthymius dubius	USNM ENT 01568403		CCDB-33583-A03	SICOE003-19	BOLD:AEB3940	Madagascar	31-Oct-1993	-30	Sanger	LEG (Subsample)	658[0n]				658[0n]
Coleoptera	Cerambycidae	Epania	Epania shikokensis	USNM ENT 01584743		CCDB-34781-G08	SICOE1220-19	BOLD:AEB7953	Japan	29-Jul-1971		Sanger	LEG (Subsample)	658[0n]				658[0n]
Coleoptera	Cerambycidae	Epepeotes	Epepeotes ambigenus	USNM ENT 01586641		CCDB-35903-B08	SICOF875-19		Philippines	31-May-1971	-30	NGS	LEG (Subsample)	463[0n]				463[0n]
Coleoptera	Cerambycidae	Epepeotes	Epepeotes ambigenus	USNM ENT 01586642		CCDB-35903-B09	SICOF876-19		Philippines	31-Mar-1972	-30	NGS	LEG (Subsample)	385[0n]				385[0n]
Coleoptera	Cerambycidae	Epimelitta	Epimelitta barbicrus	USNM ENT 01584892		CCDB-34784-D03	SICOE1464-19		Paraguay	07-Nov-1981		Sanger	LEG (Subsample)	0			YES	462[200n]
Coleoptera	Cerambycidae	Epimelitta	Epimelitta barbicrus	USNM ENT 01584893		CCDB-34784-D04	SICOE1465-19		Paraguay	07-Nov-1981		Sanger	LEG (Subsample)	0[n]				0[n]
Coleoptera	Cerambycidae	Epipedocera	Epipedocera rollei	USNM ENT 01584928		CCDB-34784-G03	SICOE1500-19		China	22-May-1980		Sanger	LEG (Subsample)	0[n]				0[n]
Coleoptera	Cerambycidae	Epipedocera	Epipedocera rollei	USNM ENT 01584929		CCDB-34784-G04	SICOE1501-19		China	26-May-1980		Sanger	LEG (Subsample)	0			YES	463[200n]
Coleoptera	Cerambycidae	Ergates	Ergates faber	USNM ENT 01522552		CCDB-32964-A12	SICOC487-18		France	31-Oct-1990	-30	Sanger	LEG (Subsample)	307[0n]				307[0n]	Yes
Coleoptera	Cerambycidae	Erichsonia	Erichsonia dentifrons	USNM ENT 01584764		CCDB-34783-A06	SICOE1336-19		Mexico	13-May-1969		NGS	LEG (Subsample)	550[50n]				550[50n]
Coleoptera	Cerambycidae	Erichsonia	Erichsonia dentifrons	USNM ENT 01584765		CCDB-34783-A07	SICOE1337-19		Mexico	26-May-1969		NGS	LEG (Subsample)	549[50n]				549[50n]
Coleoptera	Cerambycidae	Eriocharis	Eriocharis devestivus	USNM ENT 01587151		CCDB-35898-G01	SICOF453-19		Peru	08-Mar-1979		Sanger	LEG (Subsample)	407[0n]				407[0n]
Coleoptera	Cerambycidae	Erioderus	Erioderus mimicus	USNM ENT 01522562		CCDB-32964-B10	SICOC497-18		South Africa	13-Mar-1978		Sanger	LEG (Subsample)	307[0n]				307[0n]
Coleoptera	Cerambycidae	Erioderus	Erioderus mimicus	USNM ENT 01522563		CCDB-32964-B11	SICOC498-18		South Africa	10-Mar-1978	-3	Sanger	LEG (Subsample)	407[1n]				407[1n]
Coleoptera	Cerambycidae	Erosida	Erosida formosa	USNM ENT 01584168		CCDB-34775-F03	SICOE633-19	BOLD:AEA9518	Bolivia	05-Nov-2007		Sanger	LEG (Subsample)	658[0n]				658[0n]
Coleoptera	Cerambycidae	Erosida	Erosida formosa	USNM ENT 01584169		CCDB-34775-F04	SICOE634-19	BOLD:AEA9518	Bolivia	05-Nov-2007		Sanger	LEG (Subsample)	658[1n]				658[1n]
Coleoptera	Cerambycidae	Eryphus	Eryphus bipunctatus	USNM ENT 01584593		CCDB-34781-B01	SICOE1153-19		Chile	25-Jan-1998		Sanger	LEG (Subsample)	366[3n]				366[3n]
Coleoptera	Cerambycidae	Eryphus	Eryphus laetus	USNM ENT 01584594		CCDB-34781-B02	SICOE1154-19		Chile	24-Jan-1998		Sanger	LEG (Subsample)	0[n]				0[n]
Coleoptera	Cerambycidae	Erythrochiton	Erythrochiton jucundum	USNM ENT 01584595		CCDB-34781-B03	SICOE1155-19		Argentina	01-Feb-1990		Sanger	LEG (Subsample)	0[n]				0[n]
Coleoptera	Cerambycidae	Erythrochiton	Erythrochiton jucundum	USNM ENT 01584596		CCDB-34781-B04	SICOE1156-19	BOLD:AEB7642	Argentina	11-Dec-1979		Sanger	LEG (Subsample)	658[0n]				658[0n]
Coleoptera	Cerambycidae	Esthlogena	Esthlogena porosa	USNM ENT 01522627		CCDB-32964-H03	SICOC562-18		Nicaragua	17-Jun-2007	-1	Sanger	LEG (Subsample)	407[0n]				407[0n]
Coleoptera	Cerambycidae	Esthlogena	Esthlogena porosa	USNM ENT 01522628		CCDB-32964-H04	SICOC563-18	BOLD:ADA6478	Nicaragua	17-Jun-2007	-1	Sanger	LEG (Subsample)	658[0n]				658[0n]
Coleoptera	Cerambycidae	Etymosphaerion	Etymosphaerion unicolor	USNM ENT 01584304		CCDB-34778-A09	SICOE864-19	BOLD:AEC0225	Bolivia	05-Nov-2007	-8	Sanger	LEG (Subsample)	658[0n]				658[0n]
Coleoptera	Cerambycidae	Etymosphaerion	Etymosphaerion unicolor	USNM ENT 01584305		CCDB-34778-A10	SICOE865-19	BOLD:AEC0225	Bolivia	05-Nov-2007	-8	Sanger	LEG (Subsample)	658[0n]				658[0n]
Coleoptera	Cerambycidae	Eucharassus	Eucharassus dispar	USNM ENT 01584826		CCDB-34783-F08	SICOE1398-19		Costa Rica	12-Jul-1928		NGS	LEG (Subsample)	133			YES	463[200n]
Coleoptera	Cerambycidae	Eucrossus	Eucrossus villicornis	USNM ENT 01584376		CCDB-34778-G09	SICOE936-19		United States	31-Jul-1976	-30	Sanger	LEG (Subsample)	307[0n]				307[0n]
Coleoptera	Cerambycidae	Eucrossus	Eucrossus villicornis	USNM ENT 01584377		CCDB-34778-G10	SICOE937-19		United States	31-Jul-1972	-30	Sanger	LEG (Subsample)	0[n]				0[n]
Coleoptera	Cerambycidae	Eudesmus	Eudesmus grisescens	USNM ENT 01586499		CCDB-35901-F06	SICOF731-19	BOLD:AED8795	Honduras	14-Oct-1979		NGS	WHOLE VOUCHER	658[35n]				658[35n]
Coleoptera	Cerambycidae	Eudianodes	Eudianodes nonfriedi	USNM ENT 01584773		CCDB-34783-B03	SICOE1345-19		Cameroon	31-Dec-1959	-364	NGS	LEG (Subsample)	263			YES	456[195n]
Coleoptera	Cerambycidae	Eudistenia	Eudistenia costipennis	USNM ENT 01584752		CCDB-34781-H05	SICOE1229-19		United States	14-Apr-1980		Sanger	LEG (Subsample)	0			YES	0[n]
Coleoptera	Cerambycidae	Eumichthus	Eumichthus oedipus	USNM ENT 01584810		CCDB-34783-E04	SICOE1382-19		United States	17-Jul-1932		NGS	LEG (Subsample)	263			YES	355[89n]
Coleoptera	Cerambycidae	Euporus	Euporus verdis	USNM ENT 01568876		CCDB-34772-E04	SICOE337-19	BOLD:AEB8339	Madagascar	31-Jan-1974	-30	Sanger	LEG (Subsample)	625[0n]				625[0n]
Coleoptera	Cerambycidae	Eupromerella	Eupromerella clavator	USNM ENT 01587362		CCDB-35900-H10	SICOF664-19	BOLD:AED0675	Bolivia	27-Oct-2007	-4	Sanger	LEG (Subsample)	658[0n]				658[0n]
Coleoptera	Cerambycidae	Eupromerella	Eupromerella nigroocellata	USNM ENT 01587363		CCDB-35900-H11	SICOF665-19	BOLD:AEC8618	Bolivia	05-Nov-2007	-8	Sanger	LEG (Subsample)	658[0n]				658[0n]
Coleoptera	Cerambycidae	Eupromus	Eupromus ruber	USNM ENT 01586643		CCDB-35903-B10	SICOF877-19		Japan	07-Jun-1971		NGS	LEG (Subsample)	430[0n]				430[0n]
Coleoptera	Cerambycidae	Eupromus	Eupromus ruber	USNM ENT 01586644		CCDB-35903-B11	SICOF878-19		Japan	07-Jun-1971		NGS	LEG (Subsample)	550[35n]				550[35n]
Coleoptera	Cerambycidae	Euryarthrum	Euryarthrum albocinctum	USNM ENT 01584833		CCDB-34783-G03	SICOE1405-19		Indonesia	30-Nov-1996	-29	NGS	LEG (Subsample)	275			YES	658[250n]
Coleoptera	Cerambycidae	Eurymerus	Eurymerus eburioides	USNM ENT 01584184		CCDB-34775-G07	SICOE649-19	BOLD:AEB1601	Bolivia	05-Nov-2007		Sanger	LEG (Subsample)	658[0n]				658[0n]
Coleoptera	Cerambycidae	Eurymerus	Eurymerus eburioides	USNM ENT 01584185		CCDB-34775-G08	SICOE650-19	BOLD:AEB1601	Bolivia	05-Nov-2007		Sanger	LEG (Subsample)	658[0n]				658[0n]
Coleoptera	Cerambycidae	Euryphagus		USNM ENT 01587152		CCDB-35898-G02	SICOF454-19	BOLD:AED5907	Malaysia	13-Mar-2005		Sanger	LEG (Subsample)	658[0n]				658[0n]
Coleoptera	Cerambycidae	Euryphagus		USNM ENT 01587153		CCDB-35898-G03	SICOF455-19	BOLD:AED5907	Malaysia	13-Mar-2005		Sanger	LEG (Subsample)	407[0n]				407[0n]
Coleoptera	Cerambycidae	Eurypoda	Eurypoda batesi	USNM ENT 01568472		CCDB-33583-C02	SICOE026-19	BOLD:AEA9547	Japan	10-Jul-1971		Sanger	LEG (Subsample)	658[0n]				658[0n]
Coleoptera	Cerambycidae	Euryscelis	Euryscelis suturalis	USNM ENT 01584125		CCDB-34775-B04	SICOE586-19		United States	26-May-1974		Sanger	LEG (Subsample)	0[n]				0[n]
Coleoptera	Cerambycidae	Euryscelis	Euryscelis suturalis	USNM ENT 01584126		CCDB-34775-B05	SICOE587-19		Dominican Republic	17-May-1985		Sanger	LEG (Subsample)	307[0n]				307[0n]
Coleoptera	Cerambycidae	Eurysthea	Eurysthea cribripennis	USNM ENT 01584338		CCDB-34778-D07	SICOE898-19		Venezuela	31-May-1976		Sanger	LEG (Subsample)	306[0n]				306[0n]
Coleoptera	Cerambycidae	Eusapia	Eusapia amazonica	USNM ENT 01584378		CCDB-34778-G11	SICOE938-19		Bolivia	29-Oct-2000	-2	Sanger	LEG (Subsample)	403[0n]				403[0n]
Coleoptera	Cerambycidae	Eusapia	Eusapia amazonica	USNM ENT 01584379		CCDB-34778-G12	SICOE939-19		Bolivia	29-Oct-2000	-2	Sanger	LEG (Subsample)	383[0n]				383[0n]
Coleoptera	Cerambycidae	Eustrangalis	Eustrangalis anticereducta	USNM ENT 01568488		CCDB-33583-D06	SICOE042-19	BOLD:AEB0736	Japan	31-Jul-1979	-30	Sanger	LEG (Subsample)	658[1n]				658[1n]
Coleoptera	Cerambycidae	Eustrangalis	Eustrangalis distenioides	USNM ENT 01568489		CCDB-33583-D07	SICOE043-19	BOLD:AEB0860	Japan	09-May-1973		Sanger	LEG (Subsample)	658[0n]				658[0n]
Coleoptera	Cerambycidae	Eustromula	Eustromula validum	USNM ENT 01584306		CCDB-34778-A11	SICOE866-19		United States	30-Jun-1989		Sanger	LEG (Subsample)	307[0n]				307[0n]
Coleoptera	Cerambycidae	Eustromula	Eustromula validum	USNM ENT 01584307		CCDB-34778-A12	SICOE867-19	BOLD:AAH0338	United States	16-Jul-2001		Sanger	LEG (Subsample)	658[0n]				658[0n]
Coleoptera	Cerambycidae	Eutaenia	Eutaenia trifasciella	USNM ENT 01586645		CCDB-35903-B12	SICOF879-19		Myanmar	30-Sep-1952	-29	NGS	LEG (Subsample)	244			YES	463[89n]
Coleoptera	Cerambycidae	Eutrichillus	Eutrichillus biguttatus	USNM ENT 01587218		CCDB-35900-D09	SICOF615-19	BOLD:AAY4129	United States	19-Jul-2007		Sanger	LEG (Subsample)	658[0n]				658[0n]
Coleoptera	Cerambycidae	Eutrypanus	Eutrypanus mucoreus	USNM ENT 01587219		CCDB-35900-D10	SICOF616-19		Panama	08-Jan-1997		Sanger	LEG (Subsample)	0[n]				0[n]
Coleoptera	Cerambycidae	Eutrypanus	Eutrypanus mucoreus	USNM ENT 01587220		CCDB-35900-D11	SICOF617-19		Panama	23-Jul-1997		Sanger	LEG (Subsample)	0			YES	540[89n]
Coleoptera	Cerambycidae	Exalphus	Exalphus guaraniticus	USNM ENT 01587037		CCDB-35899-D08	SICOF519-19	BOLD:AEC5306	Bolivia	27-Oct-2007	-4	Sanger	LEG (Subsample)	658[0n]				658[0n]
Coleoptera	Cerambycidae	Exalphus	Exalphus guaraniticus	USNM ENT 01587038		CCDB-35899-D09	SICOF520-19	BOLD:ADG3894	Paraguay	14-Mar-1986	-1	Sanger	LEG (Subsample)	658[0n]				658[0n]
Coleoptera	Cerambycidae	Fallacia	Fallacia elegans	USNM ENT 01568828		CCDB-34772-A04	SICOE289-19	BOLD:AEC1006	Georgia	30-Jun-1989		Sanger	LEG (Subsample)	658[0n]				658[0n]
Coleoptera	Cerambycidae	Fallacia	Fallacia elegans	USNM ENT 01568829		CCDB-34772-A05	SICOE290-19		Georgia	19-Jun-1998		Sanger	LEG (Subsample)	149[0n]				149[0n]
Coleoptera	Cerambycidae	Frea	Frea proxima	USNM ENT 01586700		CCDB-35903-G07	SICOF934-19		Tanzania	29-Jan-1936	-18	NGS	LEG (Subsample)	658[200n]				658[200n]
Coleoptera	Cerambycidae	Frea	Frea proxima	USNM ENT 01586701		CCDB-35903-G08	SICOF935-19	BOLD:AED9324	Tanzania	29-Jan-1936	-18	NGS	LEG (Subsample)	658[95n]				658[95n]
Coleoptera	Cerambycidae	Galissus	Galissus cyanopterus	USNM ENT 01587154		CCDB-35898-G04	SICOF456-19		Panama	04-Jun-1978		Sanger	LEG (Subsample)	307[0n]				307[0n]
Coleoptera	Cerambycidae	Gambria	Gambria bicolor	USNM ENT 01586628		CCDB-35903-A07	SICOF862-19	BOLD:AED9320	Mexico	22-May-1943		NGS	LEG (Subsample)	658[0n]				658[0n]
Coleoptera	Cerambycidae	Gelonaetha	Gelonaetha hirta	USNM ENT 01584786		CCDB-34783-C04	SICOE1358-19		Guam	26-May-1945		NGS	LEG (Subsample)	540[200n]				540[200n]
Coleoptera	Cerambycidae	Gerania	Gerania bosci	USNM ENT 01586488		CCDB-35901-E07	SICOF720-19		Thailand	12-Jun-1952		NGS	WHOLE VOUCHER	0			YES	0[n]
Coleoptera	Cerambycidae	Geropa	Geropa concolor	USNM ENT 01568842		CCDB-34772-B06	SICOE303-19	BOLD:ABW6205	United States	27-Jan-2005		Sanger	LEG (Subsample)	658[0n]				658[0n]
Coleoptera	Cerambycidae	Geropa	Geropa concolor	USNM ENT 01568843		CCDB-34772-B07	SICOE304-19	BOLD:ABW6205	United States	27-Jan-2005		Sanger	LEG (Subsample)	658[0n]				658[0n]
Coleoptera	Cerambycidae	Gibbocerambyx	Gibbocerambyx aureovittatus	USNM ENT 01568914		CCDB-34772-H06	SICOE375-19		Vietnam	30-Jun-2011	-29	Sanger	LEG (Subsample)	320[0n]				320[0n]	Yes
Coleoptera	Cerambycidae	Gibbocerambyx	Gibbocerambyx aureovittatus	USNM ENT 01568915		CCDB-34772-H07	SICOE376-19			30-Jun-2011	-29	Sanger	LEG (Subsample)	307[0n]				307[0n]
Coleoptera	Cerambycidae	Gigantotrichoderes	Gigantotrichoderes flabellicornis	USNM ENT 01584938		CCDB-34784-H01	SICOE1510-19	BOLD:AEB6703	Bolivia	05-Nov-2007	-8	Sanger	LEG (Subsample)	658[0n]				658[0n]
Coleoptera	Cerambycidae	Gigantotrichoderes	Gigantotrichoderes flabellicornis	USNM ENT 01584939		CCDB-34784-H02	SICOE1511-19		Costa Rica	23-Feb-1987	-3	Sanger	LEG (Subsample)	0[n]				0[n]
Coleoptera	Cerambycidae	Glaucotes	Glaucotes yuccivorus	USNM ENT 01587221		CCDB-35900-D12	SICOF618-19		United States	21-Aug-1998		Sanger	LEG (Subsample)	307[0n]				307[0n]	Yes
Coleoptera	Cerambycidae	Glaucotes	Glaucotes yuccivorus	USNM ENT 01587222		CCDB-35900-E01	SICOF619-19	BOLD:AED0673	United States	29-Jul-2002		Sanger	LEG (Subsample)	658[0n]				658[0n]
Coleoptera	Cerambycidae	Glycobius	Glycobius speciosus	USNM ENT 01584127		CCDB-34775-B06	SICOE588-19		United States	16-Jul-1987		Sanger	LEG (Subsample)	307[0n]				307[0n]
Coleoptera	Cerambycidae	Gnaphalodes	Gnaphalodes trachyderoides	USNM ENT 01568861		CCDB-34772-D01	SICOE322-19		Guatemala	22-May-1981		Sanger	LEG (Subsample)	0[n]				0[n]
Coleoptera	Cerambycidae	Gnaphalodes	Gnaphalodes trachyderoides	USNM ENT 01568862		CCDB-34772-D02	SICOE323-19		Costa Rica	07-Jun-1988	-1	Sanger	LEG (Subsample)	307[0n]				307[0n]
Coleoptera	Cerambycidae	Gnatholea	Gnatholea simplex	USNM ENT 01584380		CCDB-34778-H01	SICOE940-19		Sri Lanka	09-Apr-1971	-10	Sanger	LEG (Subsample)	307[0n]				307[0n]
Coleoptera	Cerambycidae	Gnatholea	Gnatholea simplex	USNM ENT 01584381		CCDB-34778-H02	SICOE941-19	BOLD:AEB8312	Sri Lanka	23-Mar-1970		Sanger	LEG (Subsample)	658[0n]				658[0n]
Coleoptera	Cerambycidae	Gnathostrangalia	Gnathostrangalia rufovittata	USNM ENT 01568490		CCDB-33583-D08	SICOE044-19	BOLD:AEA9253		27-Jun-2011	-15	Sanger	LEG (Subsample)	658[0n]				658[0n]
Coleoptera	Cerambycidae	Gnathostrangalia	Gnathostrangalia rufovittata	USNM ENT 01568491		CCDB-33583-D09	SICOE045-19	BOLD:AEA9254		23-Jun-2011	-8	Sanger	LEG (Subsample)	658[0n]				658[0n]
Coleoptera	Cerambycidae	Gnoma	Gnoma luzonicum	USNM ENT 01586905		CCDB-35903-H10	SICOF949-19		Philippines	18-Aug-1930		NGS	LEG (Subsample)	658[200n]				658[200n]
Coleoptera	Cerambycidae	Gnomibidion	Gnomibidion fulvipes	USNM ENT 01584627		CCDB-34781-D11	SICOE1187-19	BOLD:AEB9322	Bolivia	27-Oct-2007	-4	Sanger	LEG (Subsample)	658[0n]				658[0n]
Coleoptera	Cerambycidae	Gnomibidion	Gnomibidion fulvipes	USNM ENT 01584628		CCDB-34781-D12	SICOE1188-19	BOLD:AEB9322	Bolivia	27-Oct-2007	-4	Sanger	LEG (Subsample)	658[0n]				658[0n]
Coleoptera	Cerambycidae	Gnomidolon	Gnomidolon friedi	USNM ENT 01584603		CCDB-34781-B11	SICOE1163-19	BOLD:AEB7507	Bolivia	05-Nov-2007	-8	Sanger	LEG (Subsample)	658[0n]				658[0n]
Coleoptera	Cerambycidae	Gnomidolon	Gnomidolon grantsaui	USNM ENT 01584604		CCDB-34781-B12	SICOE1164-19		Bolivia	05-Nov-2007	-8	Sanger	LEG (Subsample)	213[1n]				213[1n]
Coleoptera	Cerambycidae	Gorybia	Gorybia instita	USNM ENT 01584862		CCDB-34784-A09	SICOE1434-19		Bolivia	22-Nov-2001	-7	Sanger	LEG (Subsample)	0[n]				0[n]
Coleoptera	Cerambycidae	Gorybia	Gorybia instita	USNM ENT 01584863		CCDB-34784-A10	SICOE1435-19	BOLD:AEA9064	Bolivia	22-Nov-2001	-7	Sanger	LEG (Subsample)	658[0n]				658[0n]
Coleoptera	Cerambycidae	Gracilia	Gracilia minuta	USNM ENT 01584365		CCDB-34778-F10	SICOE925-19		Austria	16-Jun-1970		Sanger	LEG (Subsample)	658[0n]				658[0n]	Yes
Coleoptera	Cerambycidae	Gracilia	Gracilia minuta	USNM ENT 01584366		CCDB-34778-F11	SICOE926-19		Austria	16-Jun-1970		Sanger	LEG (Subsample)	0[n]				0[n]
Coleoptera	Cerambycidae	Grammicosum	Grammicosum flavofasciatum	USNM ENT 01584382		CCDB-34778-H03	SICOE942-19		Chile	31-Jan-1981	-8	Sanger	LEG (Subsample)	0			YES	244[0n]
Coleoptera	Cerambycidae	Grammicosum	Grammicosum flavofasciatum	USNM ENT 01584383		CCDB-34778-H04	SICOE943-19		Chile	31-Jan-1981	-8	Sanger	LEG (Subsample)	0[n]				0[n]
Coleoptera	Cerambycidae	Grammographus		USNM ENT 01584128		CCDB-34775-B07	SICOE589-19	BOLD:ADI6454	Japan	19-Jun-1982		Sanger	LEG (Subsample)	658[0n]				658[0n]
Coleoptera	Cerambycidae	Grammographus		USNM ENT 01584129		CCDB-34775-B08	SICOE590-19		Japan	19-Jun-1982		Sanger	LEG (Subsample)	307[0n]				307[0n]
Coleoptera	Cerambycidae	Graphidessa	Graphidessa venata	USNM ENT 01586708		CCDB-35903-H03	SICOF942-19		Japan	03-May-1970		NGS	LEG (Subsample)	244[0n]				244[0n]
Coleoptera	Cerambycidae	Graphidessa	Graphidessa venata	USNM ENT 01586709		CCDB-35903-H04	SICOF943-19		Japan	03-May-1970		NGS	LEG (Subsample)	658[269n]				658[269n]
Coleoptera	Cerambycidae	Gymnopsyra	Gymnopsyra bupalpa	USNM ENT 01584309		CCDB-34778-B02	SICOE869-19		Mexico	21-Jul-1984	-1	Sanger	LEG (Subsample)	0			YES	0[n]
Coleoptera	Cerambycidae	Gymnopsyra	Gymnopsyra magnipunctata	USNM ENT 01584308		CCDB-34778-B01	SICOE868-19		United States	04-Jul-1969		Sanger	LEG (Subsample)	0[n]				0[n]
Coleoptera	Cerambycidae	Haenkea	Haenkea thoracica	USNM ENT 01584910		CCDB-34784-E09	SICOE1482-19		Panama	05-Feb-1997		Sanger	LEG (Subsample)	0			YES	658[200n]
Coleoptera	Cerambycidae	Haenkea	Haenkea thoracica	USNM ENT 01584911		CCDB-34784-E10	SICOE1483-19		Panama	16-Jul-1978		Sanger	LEG (Subsample)	0[n]				0[n]
Coleoptera	Cerambycidae	Haplidus	Haplidus laticeps	USNM ENT 01584384		CCDB-34778-H05	SICOE944-19	BOLD:AEB7800	United States	10-Mar-1997		Sanger	LEG (Subsample)	658[0n]				658[0n]
Coleoptera	Cerambycidae	Haplidus	Haplidus laticeps	USNM ENT 01584385		CCDB-34778-H06	SICOE945-19	BOLD:AEB7800	United States	10-Mar-1997		Sanger	LEG (Subsample)	658[0n]				658[0n]
Coleoptera	Cerambycidae	Haruspex	Haruspex quadripustulatus	USNM ENT 01584867		CCDB-34784-B02	SICOE1439-19	BOLD:AEB1985	Bolivia	05-Nov-2007	-8	Sanger	LEG (Subsample)	658[0n]				658[0n]
Coleoptera	Cerambycidae	Haruspex	Haruspex quadripustulatus	USNM ENT 01584868		CCDB-34784-B03	SICOE1440-19	BOLD:AEB1985	Bolivia	05-Nov-2007	-8	Sanger	LEG (Subsample)	649[0n]				649[0n]
Coleoptera	Cerambycidae	Hecyra	Hecyra terrea	USNM ENT 01586702		CCDB-35903-G09	SICOF936-19	BOLD:ADZ5069	Mozambique	26-Jan-1968		NGS	LEG (Subsample)	658[0n]				658[0n]
Coleoptera	Cerambycidae	Hecyra	Hecyra terrea	USNM ENT 01586703		CCDB-35903-G10	SICOF937-19		Mozambique	31-Dec-1954	-364	NGS	LEG (Subsample)	325[50n]				325[50n]
Coleoptera	Cerambycidae	Hemilissa	Hemilissa quadrispinosa	USNM ENT 01584865		CCDB-34784-A12	SICOE1437-19		Bolivia	27-Oct-2007	-4	Sanger	LEG (Subsample)	403[0n]				403[0n]
Coleoptera	Cerambycidae	Hemilissa	Hemilissa quadrispinosa	USNM ENT 01584866		CCDB-34784-B01	SICOE1438-19		Bolivia	31-Dec-2009	-30	Sanger	LEG (Subsample)	0[n]				0[n]
Coleoptera	Cerambycidae	Hephialtes	Hephialtes ruber	USNM ENT 01568468		CCDB-33583-B10	SICOE022-19	BOLD:AEA9207	Guadeloupe	30-Nov-1980	-29	Sanger	LEG (Subsample)	658[0n]				658[0n]
Coleoptera	Cerambycidae	Hesperophanes	Hesperophanes pubescens	USNM ENT 01584386		CCDB-34778-H07	SICOE946-19	BOLD:AAI8386	United States	04-Aug-2006		Sanger	LEG (Subsample)	658[0n]				658[0n]
Coleoptera	Cerambycidae	Hesperophanes	Hesperophanes pubescens	USNM ENT 01584387		CCDB-34778-H08	SICOE947-19	BOLD:AAI8386	United States	18-Jul-2006		Sanger	LEG (Subsample)	403[0n]				403[0n]
Coleoptera	Cerambycidae	Heterachthes	Heterachthes ebenus	USNM ENT 01584712		CCDB-34781-E01	SICOE1189-19	BOLD:AAM7795	United States	07-Apr-2010	-2	Sanger	LEG (Subsample)	658[0n]				658[0n]
Coleoptera	Cerambycidae	Heterachthes	Heterachthes fraterculus	USNM ENT 01584713		CCDB-34781-E02	SICOE1190-19	BOLD:AEB7658	Mexico	19-Jul-1993	-10	Sanger	LEG (Subsample)	658[0n]				658[0n]
Coleoptera	Cerambycidae	Hexoplon	Hexoplon uncinatum	USNM ENT 01584714		CCDB-34781-E03	SICOE1191-19	BOLD:AEB7910	Bolivia	27-Oct-2007	-4	Sanger	LEG (Subsample)	658[0n]				658[0n]
Coleoptera	Cerambycidae	Hippopsis	Hippopsis lemniscata	USNM ENT 01587058		CCDB-35899-F11	SICOF546-19	BOLD:ABW6174	United States	07-May-1978	-1	Sanger	LEG (Subsample)	574[0n]				574[0n]
Coleoptera	Cerambycidae	Hoegea	Hoegea distigma	USNM ENT 01587155		CCDB-35898-G05	SICOF457-19	BOLD:AED6149	Mexico	25-Oct-1979		Sanger	LEG (Subsample)	560[0n]				560[0n]
Coleoptera	Cerambycidae	Holoaerenica	Holoaerenica punctata	USNM ENT 01587053		CCDB-35899-F06	SICOF541-19	BOLD:AED6838	Bolivia	16-Oct-2000	-2	Sanger	LEG (Subsample)	654[23n]				654[23n]
Coleoptera	Cerambycidae	Holoaerenica	Holoaerenica punctata	USNM ENT 01587054		CCDB-35899-F07	SICOF542-19	BOLD:AEC1995	Bolivia	27-Oct-2007	-4	Sanger	LEG (Subsample)	657[0n]				657[0n]
Coleoptera	Cerambycidae	Holonotus	Holonotus laevithorax	USNM ENT 01522586		CCDB-32964-D10	SICOC521-18		Mexico	07-May-1981		Sanger	LEG (Subsample)	0[n]				0[n]
Coleoptera	Cerambycidae	Holonotus	Holonotus laevithorax	USNM ENT 01522587		CCDB-32964-D11	SICOC522-18	BOLD:ADY4652	Mexico	30-Jun-1994	-29	Sanger	LEG (Subsample)	0[n]	YES	658[95n]		658[95n]
Coleoptera	Cerambycidae	Hoplideres		USNM ENT 01522553		CCDB-32964-B01	SICOC488-18		Madagascar	11-Nov-1988	-2	Sanger	LEG (Subsample)	307[0n]				307[0n]
Coleoptera	Cerambycidae	Hoplideres		USNM ENT 01522554		CCDB-32964-B02	SICOC489-18	BOLD:ADV6914	Madagascar	14-Sep-1988	-7	Sanger	LEG (Subsample)	658[0n]				658[0n]
Coleoptera	Cerambycidae	Hoplocerambyx	Hoplocerambyx spinicornis	USNM ENT 01568891		CCDB-34772-F07	SICOE352-19		Malaysia	30-Jun-1975	-29	Sanger	LEG (Subsample)	407[0n]				407[0n]
Coleoptera	Cerambycidae	Hoplocerambyx	Hoplocerambyx spinicornis	USNM ENT 01568892		CCDB-34772-F08	SICOE353-19		Malaysia	30-Jun-1975	-29	Sanger	LEG (Subsample)	407[0n]				407[0n]
Coleoptera	Cerambycidae	Huequenia	Huequenia livida	USNM ENT 01584779		CCDB-34783-B09	SICOE1351-19		Chile	06-Jan-1954	-5	NGS	LEG (Subsample)	0			YES	0[n]
Coleoptera	Cerambycidae	Hybodera	Hybodera tuberculata	USNM ENT 01584610		CCDB-34781-C06	SICOE1170-19		United States	17-Apr-1972		Sanger	LEG (Subsample)	0			YES	0[n]
Coleoptera	Cerambycidae	Hybodera	Hybodera tuberculata	USNM ENT 01584611		CCDB-34781-C07	SICOE1171-19		United States	17-Apr-1972		Sanger	LEG (Subsample)	0[n]				0[n]
Coleoptera	Cerambycidae	Hylettus	Hylettus seniculus	USNM ENT 01587223		CCDB-35900-E02	SICOF620-19	BOLD:AEC8766	Bolivia	05-Nov-2007	-8	Sanger	LEG (Subsample)	658[0n]				658[0n]
Coleoptera	Cerambycidae	Hylettus	Hylettus seniculus	USNM ENT 01587224		CCDB-35900-E03	SICOF621-19		Bolivia	27-Oct-2007	-4	Sanger	LEG (Subsample)	0[n]				0[n]
Coleoptera	Cerambycidae	Hypexilis	Hypexilis pallida	USNM ENT 01584367		CCDB-34778-F12	SICOE927-19		United States	21-Aug-2015		Sanger	LEG (Subsample)	307[0n]				307[0n]
Coleoptera	Cerambycidae	Hypexilis	Hypexilis pallida	USNM ENT 01584368		CCDB-34778-G01	SICOE928-19		United States	03-Jul-1999		Sanger	LEG (Subsample)	0[n]				0[n]
Coleoptera	Cerambycidae	Hypselomus	Hypselomus cristatus	USNM ENT 01586500		CCDB-35901-F07	SICOF732-19		Paraguay	30-Jun-1972	-29	NGS	WHOLE VOUCHER	550[51n]				550[51n]
Coleoptera	Cerambycidae	Icosium	Icosium tomentosum	USNM ENT 01584388		CCDB-34778-H09	SICOE948-19		Algeria	31-May-1979	-30	Sanger	LEG (Subsample)	403[0n]				403[0n]
Coleoptera	Cerambycidae	Icosium	Icosium tomentosum	USNM ENT 01584389		CCDB-34778-H10	SICOE949-19		Algeria	31-May-1979	-30	Sanger	LEG (Subsample)	0[n]				0[n]
Coleoptera	Cerambycidae	Idiostrangalia	Idiostrangalia contracta	USNM ENT 01568492		CCDB-33583-D10	SICOE046-19		Japan	25-Jul-1978		Sanger	LEG (Subsample)	0[n]				0[n]
Coleoptera	Cerambycidae	Idiostrangalia	Idiostrangalia contracta	USNM ENT 01568493		CCDB-33583-D11	SICOE047-19	BOLD:AEB3179	Japan	28-Jul-1972		Sanger	LEG (Subsample)	658[0n]				658[0n]
Coleoptera	Cerambycidae	Imantocera	Imantocera penicillata	USNM ENT 01522633		CCDB-32964-H09	SICOC568-18	BOLD:ADS5915	Nepal	28-Apr-2000		Sanger	LEG (Subsample)	658[0n]				658[0n]
Coleoptera	Cerambycidae	Imantocera	Imantocera penicillata	USNM ENT 01522634		CCDB-32964-H10	SICOC569-18	BOLD:ADS5915	Nepal	06-May-2000		Sanger	LEG (Subsample)	658[0n]				658[0n]
Coleoptera	Cerambycidae	Ipochus	Ipochus fasciatus	USNM ENT 01586507		CCDB-35901-G02	SICOF739-19		United States	20-Jun-1963		NGS	WHOLE VOUCHER	0			YES	207[0n]
Coleoptera	Cerambycidae	Ipochus	Ipochus fasciatus	USNM ENT 01586508		CCDB-35901-G03	SICOF740-19		United States	20-Jun-1963		NGS	WHOLE VOUCHER	0[n]				0[n]
Coleoptera	Cerambycidae	Ipothalia	Ipothalia cambodgensis	USNM ENT 01568878		CCDB-34772-E06	SICOE339-19	BOLD:AEB7125		30-Jun-2011	-29	Sanger	LEG (Subsample)	658[0n]				658[0n]
Coleoptera	Cerambycidae	Ipothalia	Ipothalia cambodgensis	USNM ENT 01568879		CCDB-34772-E07	SICOE340-19	BOLD:AEB7125		23-Jun-2011	-6	Sanger	LEG (Subsample)	658[0n]				658[0n]
Coleoptera	Cerambycidae	Ironeus	Ironeus duplex	USNM ENT 01522607		CCDB-32964-F07	SICOC542-18	BOLD:ADS8336	Nicaragua	10-Jun-2007		Sanger	LEG (Subsample)	658[0n]				658[0n]
Coleoptera	Cerambycidae	Ironeus	Ironeus pulcher	USNM ENT 01522606		CCDB-32964-F06	SICOC541-18	BOLD:ABY2307	Nicaragua	11-Jun-2007	-1	Sanger	LEG (Subsample)	658[0n]				658[0n]
Coleoptera	Cerambycidae	Ischioloncha		USNM ENT 01586685		CCDB-35903-F04	SICOF919-19	BOLD:AED2097	Colombia	31-Aug-1965	-30	NGS	LEG (Subsample)	658[0n]				658[0n]
Coleoptera	Cerambycidae	Ischionodonta	Ischionodonta versicolor	USNM ENT 01584912		CCDB-34784-E11	SICOE1484-19	BOLD:AEB6455	Panama	21-May-1999	-3	Sanger	LEG (Subsample)	658[0n]				658[0n]
Coleoptera	Cerambycidae	Ischionodonta	Ischionodonta versicolor	USNM ENT 01584913		CCDB-34784-E12	SICOE1485-19	BOLD:AEB6455	Panama	21-May-1999	-3	Sanger	LEG (Subsample)	658[0n]				658[0n]
Coleoptera	Cerambycidae	Ischnocnemis	Ischnocnemis caerulescens	USNM ENT 01587157		CCDB-35898-G07	SICOF459-19		Mexico	04-Oct-1986	-6	Sanger	LEG (Subsample)	407[0n]				407[0n]
Coleoptera	Cerambycidae	Ischnocnemis	Ischnocnemis costipennis	USNM ENT 01587156		CCDB-35898-G06	SICOF458-19	BOLD:AED8769	Mexico	30-Sep-1991		Sanger	LEG (Subsample)	657[0n]				657[0n]
Coleoptera	Cerambycidae	Isomerida	Isomerida lineata	USNM ENT 01586484		CCDB-35901-E03	SICOF716-19		Bolivia	27-Oct-1954		NGS	WHOLE VOUCHER	207[0n]				207[0n]
Coleoptera	Cerambycidae	Isomerida	Isomerida lineata	USNM ENT 01586485		CCDB-35901-E04	SICOF717-19	BOLD:AED5762	Bolivia	15-Oct-1950		NGS	WHOLE VOUCHER	540[0n]				540[0n]
Coleoptera	Cerambycidae	Isotomus	Isotomus comptus	USNM ENT 01584130		CCDB-34775-B09	SICOE591-19		Azerbaijan	26-Jun-1980		Sanger	LEG (Subsample)	0			YES	658[139n]
Coleoptera	Cerambycidae	Isotomus	Isotomus comptus	USNM ENT 01584131		CCDB-34775-B10	SICOE592-19		Georgia	31-Jul-1972		Sanger	LEG (Subsample)	0[n]				0[n]
Coleoptera	Cerambycidae	Isthmiade	Isthmiade braconides	USNM ENT 01584894		CCDB-34784-D05	SICOE1466-19		Argentina	19-Nov-1973	-1	Sanger	LEG (Subsample)	0			YES	325[0n]
Coleoptera	Cerambycidae	Isthmiade	Isthmiade ichneumoniformis	USNM ENT 01584895		CCDB-34784-D06	SICOE1467-19		Panama	01-Mar-1972		Sanger	LEG (Subsample)	0[n]				0[n]
Coleoptera	Cerambycidae	Iuaca	Iuaca nigromaculata	USNM ENT 01584310		CCDB-34778-B03	SICOE870-19	BOLD:AEB7551	Bolivia	05-Nov-2007	-8	Sanger	LEG (Subsample)	623[0n]				623[0n]
Coleoptera	Cerambycidae	Iuaca	Iuaca nigromaculata	USNM ENT 01584311		CCDB-34778-B04	SICOE871-19	BOLD:AEB7551	Bolivia	05-Nov-2007	-8	Sanger	LEG (Subsample)	403[0n]				403[0n]
Coleoptera	Cerambycidae	Japanostrangalia	Japanostrangalia dentatipennis	USNM ENT 01568494		CCDB-33583-D12	SICOE048-19	BOLD:AEI8674	Japan	11-Aug-1983		Sanger	LEG (Subsample)	0			YES	658[89n]
Coleoptera	Cerambycidae	Japanostrangalia	Japanostrangalia dentatipennis	USNM ENT 01568495		CCDB-33583-E01	SICOE049-19		Japan	31-Jul-1973	-30	Sanger	LEG (Subsample)	192[3n]				192[3n]
Coleoptera	Cerambycidae	Judolidia	Judolidia bangi	USNM ENT 01568496		CCDB-33583-E02	SICOE050-19	BOLD:AEB2335	Japan	24-Jul-1970		Sanger	LEG (Subsample)	658[0n]				658[0n]
Coleoptera	Cerambycidae	Judolidia	Judolidia bangi	USNM ENT 01568497		CCDB-33583-E03	SICOE051-19		United States	02-Jul-1985		Sanger	LEG (Subsample)	658[0n]				658[0n]	Yes
Coleoptera	Cerambycidae	Juiaparus	Juiaparus batus	USNM ENT 01568893		CCDB-34772-F09	SICOE354-19	BOLD:AEB9949	Bolivia	15-Feb-2013	-6	Sanger	LEG (Subsample)	658[0n]				658[0n]
Coleoptera	Cerambycidae	Juiaparus	Juiaparus lasiocerus	USNM ENT 01568894		CCDB-34772-F10	SICOE355-19		French Guiana	25-Aug-1995	-2	Sanger	LEG (Subsample)	307[0n]				307[0n]
Coleoptera	Cerambycidae	Jupoata	Jupoata rufipennis	USNM ENT 01568895		CCDB-34772-F11	SICOE356-19		Bolivia	05-Nov-2007	-8	Sanger	LEG (Subsample)	307[0n]				307[0n]
Coleoptera	Cerambycidae	Jupoata	Jupoata rufipennis	USNM ENT 01568896		CCDB-34772-F12	SICOE357-19		Bolivia	05-Nov-2007	-8	Sanger	LEG (Subsample)	307[0n]				307[0n]
Coleoptera	Cerambycidae	Kanekoa	Kanekoa azumensis	USNM ENT 01568498		CCDB-33583-E04	SICOE052-19		Japan	31-May-1980	-30	Sanger	LEG (Subsample)	0[n]				0[n]
Coleoptera	Cerambycidae	Kanekoa	Kanekoa azumensis	USNM ENT 01568499		CCDB-33583-E05	SICOE053-19	BOLD:AEI8788	Japan	09-May-1981		Sanger	LEG (Subsample)	0			YES	658[0n]
Coleoptera	Cerambycidae	Kazuoclytus	Kazuoclytus rautoides	USNM ENT 01584132		CCDB-34775-B11	SICOE593-19	BOLD:AEB0709	Japan	25-Apr-1972		Sanger	LEG (Subsample)	547[0n]				547[0n]
Coleoptera	Cerambycidae	Kazuoclytus	Kazuoclytus rautoides	USNM ENT 01584133		CCDB-34775-B12	SICOE594-19		Japan	24-Apr-1968		Sanger	LEG (Subsample)	307[0n]				307[0n]
Coleoptera	Cerambycidae	Knulliana	Knulliana cincta	USNM ENT 01568863		CCDB-34772-D03	SICOE324-19		United States	15-May-1996		Sanger	LEG (Subsample)	0[n]				0[n]
Coleoptera	Cerambycidae	Knulliana	Knulliana cincta	USNM ENT 01568864		CCDB-34772-D04	SICOE325-19		United States	19-Mar-1997		Sanger	LEG (Subsample)	307[0n]				307[0n]
Coleoptera	Cerambycidae	Kuatunia	Kuatunia obsoletus	USNM ENT 01586489		CCDB-35901-E08	SICOF721-19		China	22-Jul-1936		NGS	WHOLE VOUCHER	432[0n]				432[0n]
Coleoptera	Cerambycidae	Kunaibidion	Kunaibidion panamensis	USNM ENT 01584715		CCDB-34781-E04	SICOE1192-19		Panama	15-Jul-1976		Sanger	LEG (Subsample)	334[2n]				334[2n]
Coleoptera	Cerambycidae	Kunaibidion	Kunaibidion panamensis	USNM ENT 01584716		CCDB-34781-E05	SICOE1193-19		Panama	15-Jul-1976		Sanger	LEG (Subsample)	290[0n]				290[0n]
Coleoptera	Cerambycidae	Lachnopterus	Lachnopterus auripennis	USNM ENT 01584791		CCDB-34783-C09	SICOE1363-19	BOLD:AEB7988	Philippines	08-May-1945	-1	NGS	LEG (Subsample)	658[0n]				658[0n]
Coleoptera	Cerambycidae	Lagocheirus	Lagocheirus araneiformis	USNM ENT 01522615		CCDB-32964-G03	SICOC550-18	BOLD:ABY0716	Nicaragua	11-Jun-2007	-1	Sanger	LEG (Subsample)	658[0n]				658[0n]
Coleoptera	Cerambycidae	Lagocheirus	Lagocheirus araneiformis	USNM ENT 01522616		CCDB-32964-G04	SICOC551-18	BOLD:AER3272	Nicaragua	11-Jun-2007	-1	Sanger	LEG (Subsample)	658[0n]				658[0n]
Coleoptera	Cerambycidae	Lampropterus	Lampropterus cyanipennis	USNM ENT 01584612		CCDB-34781-C08	SICOE1172-19		United States	31-May-1994	-30	Sanger	LEG (Subsample)	307[0n]				307[0n]
Coleoptera	Cerambycidae	Lampropterus	Lampropterus cyanipennis	USNM ENT 01584613		CCDB-34781-C09	SICOE1173-19		United States	09-Jun-1990	-8	Sanger	LEG (Subsample)	307[1n]				307[1n]
Coleoptera	Cerambycidae	Lapazina	Lapazina fuscipennis	USNM ENT 01586482		CCDB-35901-E01	SICOF714-19	BOLD:AED4714	Peru	16-Feb-1978		NGS	WHOLE VOUCHER	540[0n]				540[0n]
Coleoptera	Cerambycidae	Lapazina	Lapazina fuscipennis	USNM ENT 01586483		CCDB-35901-E02	SICOF715-19	BOLD:AED4714	Peru	16-Feb-1978		NGS	WHOLE VOUCHER	658[89n]				658[89n]
Coleoptera	Cerambycidae	Lautarus	Lautarus concinnus	USNM ENT 01584783		CCDB-34783-C01	SICOE1355-19		Chile	11-Mar-1959		NGS	LEG (Subsample)	658[200n]				658[200n]
Coleoptera	Cerambycidae	Lemula	Lemula decepiens	USNM ENT 01568830		CCDB-34772-A06	SICOE291-19		Russia	19-Jun-2002		Sanger	LEG (Subsample)	407[0n]				407[0n]	Yes
Coleoptera	Cerambycidae	Lemula	Lemula nishimurai	USNM ENT 01568831		CCDB-34772-A07	SICOE292-19		Japan	09-May-1981		Sanger	LEG (Subsample)	0[n]				0[n]
Coleoptera	Cerambycidae	Leptalia	Leptalia macilenta	USNM ENT 01568475		CCDB-33583-C05	SICOE029-19		United States	10-Jul-1978		Sanger	LEG (Subsample)	0[n]				0[n]
Coleoptera	Cerambycidae	Leptalia	Leptalia macilenta	USNM ENT 01568476		CCDB-33583-C06	SICOE030-19		United States	31-Jul-1998	-60	Sanger	LEG (Subsample)	658[0n]				658[0n]	Yes
Coleoptera	Cerambycidae	Leptorhabdium	Leptorhabdium pictum	USNM ENT 01568834		CCDB-34772-A10	SICOE295-19	BOLD:AEC0475	United States	30-May-2008	-1	Sanger	LEG (Subsample)	658[0n]				658[0n]
Coleoptera	Cerambycidae	Leptorhabdium	Leptorhabdium pictum	USNM ENT 01568835		CCDB-34772-A11	SICOE296-19		United States	03-Jun-2002	-17	Sanger	LEG (Subsample)	407[0n]				407[0n]	Yes
Coleoptera	Cerambycidae	Leptostrangalia	Leptostrangalia marginipennis	USNM ENT 01568500		CCDB-33583-E06	SICOE054-19	BOLD:AEB1513	Malaysia	31-May-1998	-91	Sanger	LEG (Subsample)	658[0n]				658[0n]
Coleoptera	Cerambycidae	Leptostrangalia	Leptostrangalia marginipennis	USNM ENT 01568501		CCDB-33583-E07	SICOE055-19	BOLD:AEB1513	Malaysia	18-Mar-1999		Sanger	LEG (Subsample)	658[0n]				658[0n]
Coleoptera	Cerambycidae	Leptostylopsis	Leptostylopsis antillarum	USNM ENT 01587225		CCDB-35900-E04	SICOF622-19	BOLD:AEC9731	Puerto Rico	18-Jun-2002	-1	Sanger	LEG (Subsample)	658[0n]				658[0n]
Coleoptera	Cerambycidae	Leptostylopsis	Leptostylopsis antillarum	USNM ENT 01587226		CCDB-35900-E05	SICOF623-19	BOLD:AEC7083	Puerto Rico	18-Jun-2002	-1	Sanger	LEG (Subsample)	658[0n]				658[0n]
Coleoptera	Cerambycidae	Linopteridius	Linopteridius brunneus	USNM ENT 01584832		CCDB-34783-G02	SICOE1404-19		Tanzania	09-Nov-1952		NGS	LEG (Subsample)	550[139n]				550[139n]
Coleoptera	Cerambycidae	Lissonotus	Lissonotus corallinus	USNM ENT 01587158		CCDB-35898-G08	SICOF460-19		Panama	07-May-1999	-1	Sanger	LEG (Subsample)	0[n]				0[n]
Coleoptera	Cerambycidae	Lissonotus	Lissonotus corallinus	USNM ENT 01587159		CCDB-35898-G09	SICOF461-19		Panama	21-May-1999	-3	Sanger	LEG (Subsample)	407[0n]				407[0n]
Coleoptera	Cerambycidae	Listroptera	Listroptera tenebricosa	USNM ENT 01584914		CCDB-34784-F01	SICOE1486-19	BOLD:ABY2755	Panama	21-May-1996	-10	Sanger	LEG (Subsample)	349[0n]				349[0n]
Coleoptera	Cerambycidae	Listroptera	Listroptera tenebricosa	USNM ENT 01584915		CCDB-34784-F02	SICOE1487-19	BOLD:AEB1102	Bolivia	15-Jan-2003	-14	Sanger	LEG (Subsample)	637[0n]				637[0n]
Coleoptera	Cerambycidae	Logisticus	Logisticus obtusipennis	USNM ENT 01568450		CCDB-33583-A04	SICOE004-19	BOLD:AEB3650	Madagascar	16-Feb-1990	-6	Sanger	LEG (Subsample)	658[0n]				658[0n]
Coleoptera	Cerambycidae	Lophalia	Lophalia cyanicollis	USNM ENT 01587160		CCDB-35898-G10	SICOF462-19		Mexico	13-Oct-1986	-2	Sanger	LEG (Subsample)	407[0n]				407[0n]
Coleoptera	Cerambycidae	Lophalia	Lophalia quadrivittata	USNM ENT 01587161		CCDB-35898-G11	SICOF463-19	BOLD:AED5833	Mexico	22-Sep-1989	-7	Sanger	LEG (Subsample)	658[0n]				658[0n]
Coleoptera	Cerambycidae	Lophopoeum	Lophopoeum timbouvae	USNM ENT 01586655		CCDB-35903-C10	SICOF889-19		Argentina	06-Nov-1943		NGS	LEG (Subsample)	658[200n]				658[200n]
Coleoptera	Cerambycidae	Lophopoeum	Lophopoeum timbouvae	USNM ENT 01586656		CCDB-35903-C11	SICOF890-19		Argentina	06-Nov-1943		NGS	LEG (Subsample)	658[200n]				658[200n]
Coleoptera	Cerambycidae	Lycidola	Lycidola flavofasciata	USNM ENT 01586486		CCDB-35901-E05	SICOF718-19		Colombia	06-Dec-1938		NGS	WHOLE VOUCHER	658[250n]				658[250n]
Coleoptera	Cerambycidae	Lycidola	Lycidola flavofasciata	USNM ENT 01586487		CCDB-35901-E06	SICOF719-19		Colombia	06-Dec-1938		NGS	WHOLE VOUCHER	658[145n]				658[145n]
Coleoptera	Cerambycidae	Lycochoriolaus	Lycochoriolaus lateralis	USNM ENT 01568502		CCDB-33583-E08	SICOE056-19	BOLD:AAJ2638	United States	20-Apr-1988		Sanger	LEG (Subsample)	658[0n]				658[0n]
Coleoptera	Cerambycidae	Lycochoriolaus	Lycochoriolaus lateralis	USNM ENT 01568503		CCDB-33583-E09	SICOE057-19	BOLD:AAJ2638	United States	31-May-1986	-1	Sanger	LEG (Subsample)	658[0n]				658[0n]
Coleoptera	Cerambycidae	Macrochenus	Macrochenus tigrinus	USNM ENT 01587193		CCDB-35900-B08	SICOF590-19	BOLD:AED0120	Sri Lanka	09-Jul-1978	-1	Sanger	LEG (Subsample)	658[0n]				658[0n]
Coleoptera	Cerambycidae	Macrochenus	Macrochenus tigrinus	USNM ENT 01587194		CCDB-35900-B09	SICOF591-19	BOLD:AED0120	Sri Lanka	30-Jul-1976	-10	Sanger	LEG (Subsample)	658[0n]				658[0n]
Coleoptera	Cerambycidae	Macrodontia	Macrodontia dejeanii	USNM ENT 01522557		CCDB-32964-B05	SICOC492-18	BOLD:ADS5714	Honduras	14-Oct-1979		Sanger	LEG (Subsample)	658[0n]				658[0n]
Coleoptera	Cerambycidae	Macroeme	Macroeme priapica	USNM ENT 01584753		CCDB-34781-H06	SICOE1230-19	BOLD:AEC0417	Bolivia	05-Nov-2007	-8	Sanger	LEG (Subsample)	658[0n]				658[0n]
Coleoptera	Cerambycidae	Macroeme	Macroeme priapica	USNM ENT 01584754		CCDB-34781-H07	SICOE1231-19	BOLD:AEC0417	Bolivia	05-Nov-2007	-8	Sanger	LEG (Subsample)	658[0n]				658[0n]
Coleoptera	Cerambycidae	Macronemus	Macronemus asperulus	USNM ENT 01587039		CCDB-35899-D10	SICOF521-19		Costa Rica	14-May-1990		Sanger	LEG (Subsample)	402[0n]				402[0n]
Coleoptera	Cerambycidae	Macronemus	Macronemus asperulus	USNM ENT 01587040		CCDB-35899-D11	SICOF522-19		Costa Rica	19-May-1990		Sanger	LEG (Subsample)	0[n]				0[n]
Coleoptera	Cerambycidae	Macropophora	Macropophora accentifer	USNM ENT 01587041		CCDB-35899-D12	SICOF523-19		Bolivia	27-Oct-2007	-4	Sanger	LEG (Subsample)	0[n]				0[n]
Coleoptera	Cerambycidae	Macropophora	Macropophora accentifer	USNM ENT 01586665		CCDB-35903-D08	SICOF899-19	BOLD:AAV6061	Argentina	30-Nov-1972	-29	NGS	LEG (Subsample)	658[0n]				658[0n]
Coleoptera	Cerambycidae	Malacopterus	Malacopterus tenellus	USNM ENT 01584755		CCDB-34781-H08	SICOE1232-19	BOLD:AEC0681	Panama	23-Apr-1993	-3	Sanger	LEG (Subsample)	658[0n]				658[0n]
Coleoptera	Cerambycidae	Malacopterus	Malacopterus tenellus	USNM ENT 01584756		CCDB-34781-H09	SICOE1233-19	BOLD:AEC0680	Bolivia	27-Oct-2007	-4	Sanger	LEG (Subsample)	658[0n]				658[0n]
Coleoptera	Cerambycidae	Mallaspis	Mallaspis scutellaris	USNM ENT 01522566		CCDB-32964-C02	SICOC501-18		Peru	31-Oct-1981	-30	Sanger	LEG (Subsample)	407[0n]				407[0n]
Coleoptera	Cerambycidae	Mallaspis	Mallaspis scutellaris	USNM ENT 01522567		CCDB-32964-C03	SICOC502-18		Peru			Sanger	LEG (Subsample)	407[0n]				407[0n]
Coleoptera	Cerambycidae	Mallocera	Mallocera ramosa	USNM ENT 01584312		CCDB-34778-B05	SICOE872-19		Bolivia	27-Oct-2007	-4	Sanger	LEG (Subsample)	403[0n]				403[0n]
Coleoptera	Cerambycidae	Mallocera	Mallocera ramosa	USNM ENT 01584313		CCDB-34778-B06	SICOE873-19		Bolivia	27-Oct-2007	-4	Sanger	LEG (Subsample)	382[0n]				382[0n]
Coleoptera	Cerambycidae	Mallodon	Mallodon dasystomus	USNM ENT 01522564		CCDB-32964-B12	SICOC499-18	BOLD:ADU6773	Bolivia	05-Nov-2007	-8	Sanger	LEG (Subsample)	658[0n]				658[0n]
Coleoptera	Cerambycidae	Mallodon	Mallodon dasystomus	USNM ENT 01522565		CCDB-32964-C01	SICOC500-18		United States	22-Jul-2011	-9	Sanger	LEG (Subsample)	407[0n]				407[0n]	Yes
Coleoptera	Cerambycidae	Mallosoma	Mallosoma zonatum	USNM ENT 01584597		CCDB-34781-B05	SICOE1157-19	BOLD:AEB9640	Bolivia	27-Oct-2007	-4	Sanger	LEG (Subsample)	658[0n]				658[0n]
Coleoptera	Cerambycidae	Mallosoma	Mallosoma zonatum	USNM ENT 01584598		CCDB-34781-B06	SICOE1158-19	BOLD:AEB9640	Bolivia	27-Oct-2007	-4	Sanger	LEG (Subsample)	658[0n]				658[0n]
Coleoptera	Cerambycidae	Malobidion	Malobidion brunneum	USNM ENT 01584390		CCDB-34778-H11	SICOE950-19	BOLD:AEC0080	United States	31-Jul-1982	-30	Sanger	LEG (Subsample)	658[0n]				658[0n]
Coleoptera	Cerambycidae	Malobidion	Malobidion brunneum	USNM ENT 01584581		CCDB-34781-A01	SICOE1141-19	BOLD:AEB8336	United States	22-Jul-2001		Sanger	LEG (Subsample)	658[0n]				658[0n]
Coleoptera	Cerambycidae	Mannophorus	Mannophorus forreri	USNM ENT 01587162		CCDB-35898-G12	SICOF464-19		United States	31-Aug-1997		Sanger	LEG (Subsample)	0[n]				0[n]
Coleoptera	Cerambycidae	Mannophorus	Mannophorus laetus	USNM ENT 01587163		CCDB-35898-H01	SICOF465-19		United States	24-Sep-1995		Sanger	LEG (Subsample)	413[0n]				413[0n]	Yes
Coleoptera	Cerambycidae	Margites	Margites fulvidus	USNM ENT 01568897		CCDB-34772-G01	SICOE358-19		Japan	31-Jul-1977	-30	Sanger	LEG (Subsample)	0[n]				0[n]
Coleoptera	Cerambycidae	Margites	Margites fulvidus	USNM ENT 01568898		CCDB-34772-G02	SICOE359-19		Japan	31-Jul-1977	-30	Sanger	LEG (Subsample)	407[0n]				407[0n]	Yes
Coleoptera	Cerambycidae	Maripanus	Maripanus quadrimaculatus	USNM ENT 01584155		CCDB-34775-D10	SICOE616-19		Argentina	23-Jan-1974		Sanger	LEG (Subsample)	407[0n]				407[0n]
Coleoptera	Cerambycidae	Mastododera	Mastododera tibialis	USNM ENT 01522919		CCDB-32972-H10	SICOC1329-18	BOLD:ADT7947	Madagascar	31-Mar-1978	-30	Sanger	LEG (Subsample)	658[0n]				658[0n]
Coleoptera	Cerambycidae	Mastododera	Mastododera tibialis	USNM ENT 01522920		CCDB-32972-H11	SICOC1330-18		Madagascar	31-Mar-1978	-30	Sanger	LEG (Subsample)	0[n]				0[n]
Coleoptera	Cerambycidae	Mecometopus	Mecometopus jansoni	USNM ENT 01584134		CCDB-34775-C01	SICOE595-19	BOLD:ABY3165	Panama	22-Feb-1999		Sanger	LEG (Subsample)	658[0n]				658[0n]
Coleoptera	Cerambycidae	Mecometopus	Mecometopus jansoni	USNM ENT 01584135		CCDB-34775-C02	SICOE596-19	BOLD:ABY3165	Panama	21-May-1999		Sanger	LEG (Subsample)	658[0n]				658[0n]
Coleoptera	Cerambycidae	Megacheuma	Megacheuma brevipennis	USNM ENT 01584798		CCDB-34783-D04	SICOE1370-19		United States	05-Aug-1955		NGS	LEG (Subsample)	238			YES	238[0n]
Coleoptera	Cerambycidae	Megacyllene	Megacyllene angulata	USNM ENT 01584136		CCDB-34775-C03	SICOE597-19		Bolivia	27-Oct-2007		Sanger	LEG (Subsample)	407[0n]				407[0n]
Coleoptera	Cerambycidae	Megacyllene	Megacyllene robiniae	USNM ENT 01584137		CCDB-34775-C04	SICOE598-19	BOLD:AAF4554	United States	11-Sep-2007		Sanger	LEG (Subsample)	658[0n]				658[0n]
Coleoptera	Cerambycidae	Megalofrea		USNM ENT 01586699		CCDB-35903-G06	SICOF933-19	BOLD:AED6666	Madagascar	31-Dec-1957	-364	NGS	LEG (Subsample)	658[0n]				658[0n]
Coleoptera	Cerambycidae	Meganeflus	Meganeflus fulvipennis	USNM ENT 01584804		CCDB-34783-D10	SICOE1376-19		Mexico	05-Jun-1966		NGS	LEG (Subsample)	658[139n]				658[139n]
Coleoptera	Cerambycidae	Megapsyrassa	Megapsyrassa linsleyi	USNM ENT 01584314		CCDB-34778-B07	SICOE874-19		Mexico	19-Jul-1993	-10	Sanger	LEG (Subsample)	0[n]				0[n]
Coleoptera	Cerambycidae	Megapsyrassa	Megapsyrassa xestioides	USNM ENT 01584315		CCDB-34778-B08	SICOE875-19		Panama	31-Dec-1999	-364	Sanger	LEG (Subsample)	307[0n]				307[0n]
Coleoptera	Cerambycidae	Melzerus	Melzerus difficilis	USNM ENT 01587042		CCDB-35899-E01	SICOF524-19	BOLD:AEC5665	Bolivia	27-Oct-2007	-4	Sanger	LEG (Subsample)	658[0n]				658[0n]
Coleoptera	Cerambycidae	Melzerus	Melzerus difficilis	USNM ENT 01587043		CCDB-35899-E02	SICOF525-19		Bolivia	27-Oct-2007	-4	Sanger	LEG (Subsample)	307[0n]				307[0n]
Coleoptera	Cerambycidae	Mephritus	Mephritus apicatus	USNM ENT 01584316		CCDB-34778-B09	SICOE876-19		Panama	06-May-1973		Sanger	LEG (Subsample)	0[n]				0[n]
Coleoptera	Cerambycidae	Mephritus	Mephritus apicatus	USNM ENT 01584317		CCDB-34778-B10	SICOE877-19	BOLD:ABY2497	Panama	07-May-1999	-1	Sanger	LEG (Subsample)	637[0n]				637[0n]
Coleoptera	Cerambycidae	Merionoedopsis	Merionoedopsis brevipennis	USNM ENT 01584825		CCDB-34783-F07	SICOE1397-19	BOLD:AED7915	Paraguay	15-Mar-1934		NGS	LEG (Subsample)	658[95n]				658[95n]
Coleoptera	Cerambycidae	Mesechthistatus	Mesechthistatus binodosus	USNM ENT 01586495		CCDB-35901-F02	SICOF727-19	BOLD:AED9029	Japan	30-Sep-1979	-29	NGS	WHOLE VOUCHER	658[0n]				658[0n]
Coleoptera	Cerambycidae	Mesechthistatus	Mesechthistatus furciferus	USNM ENT 01586496		CCDB-35901-F03	SICOF728-19	BOLD:AED7443	Japan	13-Sep-1973		NGS	WHOLE VOUCHER	658[0n]				658[0n]
Coleoptera	Cerambycidae	Mesosa	Mesosa curculionides	USNM ENT 01586491		CCDB-35901-E10	SICOF723-19	BOLD:ACB9231	Hungary	02-Oct-1948		NGS	WHOLE VOUCHER	658[0n]				658[0n]
Coleoptera	Cerambycidae	Mesosa	Mesosa nebulosa	USNM ENT 01586490		CCDB-35901-E09	SICOF722-19		Slovakia	15-Feb-1955		NGS	WHOLE VOUCHER	430[0n]				430[0n]
Coleoptera	Cerambycidae	Mesosella	Mesosella simiola	USNM ENT 01586492		CCDB-35901-E11	SICOF724-19	BOLD:AED3921	Japan	07-Jun-1970		NGS	WHOLE VOUCHER	658[0n]				658[0n]
Coleoptera	Cerambycidae	Mesosella	Mesosella simiola	USNM ENT 01586493		CCDB-35901-E12	SICOF725-19	BOLD:AED3921	Japan	07-Jun-1970		NGS	WHOLE VOUCHER	658[0n]				658[0n]
Coleoptera	Cerambycidae	Mesosella	Mesosella simiola	USNM ENT 01586519		CCDB-35901-H04	SICOF753-19	BOLD:AED3978	Japan	30-Jun-1971	-29	NGS	WHOLE VOUCHER	658[0n]				658[0n]
Coleoptera	Cerambycidae	Mesosella	Mesosella simiola	USNM ENT 01586520		CCDB-35901-H05	SICOF754-19		Japan	30-Jun-1971	-29	NGS	WHOLE VOUCHER	0[n]				0[n]
Coleoptera	Cerambycidae	Metacmaeops	Metacmaeops vittata	USNM ENT 01522596		CCDB-32964-E08	SICOC531-18	BOLD:AAH2364	United States	20-May-2003	-2	Sanger	LEG (Subsample)	658[0n]				658[0n]
Coleoptera	Cerambycidae	Metacmaeops	Metacmaeops vittata	USNM ENT 01522597		CCDB-32964-E09	SICOC532-18	BOLD:AAH2364	United States	20-Jul-2002	-15	Sanger	LEG (Subsample)	407[0n]				407[0n]
Coleoptera	Cerambycidae	Metaleptus	Metaleptus angulatus	USNM ENT 01587166		CCDB-35898-H04	SICOF468-19	BOLD:ABZ8833	Guatemala	31-May-1989	-6	Sanger	LEG (Subsample)	658[0n]				658[0n]
Coleoptera	Cerambycidae	Metaleptus	Metaleptus pyrrhulus	USNM ENT 01586629		CCDB-35903-A08	SICOF863-19		Mexico	31-Aug-1972	-30	NGS	LEG (Subsample)	456[195n]				456[195n]
Coleoptera	Cerambycidae	Metalloleptura	Metalloleptura gahani	USNM ENT 01568504		CCDB-33583-E10	SICOE058-19	BOLD:AEB2673	Malaysia	10-Mar-2005		Sanger	LEG (Subsample)	658[0n]				658[0n]
Coleoptera	Cerambycidae	Metalloleptura	Metalloleptura ohbayashii	USNM ENT 01568505		CCDB-33583-E11	SICOE059-19	BOLD:AEB0906	Malaysia	20-Apr-1999		Sanger	LEG (Subsample)	658[0n]				658[0n]
Coleoptera	Cerambycidae	Methia	Methia necydalea	USNM ENT 01522592		CCDB-32964-E04	SICOC527-18	BOLD:ADU7992	Puerto Rico	26-Jun-2002		Sanger	LEG (Subsample)	658[0n]				658[0n]
Coleoptera	Cerambycidae	Methia	Methia necydalea	USNM ENT 01522593		CCDB-32964-E05	SICOC528-18	BOLD:ADU7993	Puerto Rico	20-Jun-2002		Sanger	LEG (Subsample)	658[0n]				658[0n]
Coleoptera	Cerambycidae	Metironeus	Metironeus hovorei	USNM ENT 01584318		CCDB-34778-B11	SICOE878-19		Mexico	19-Jul-1993	-10	Sanger	LEG (Subsample)	212[0n]				212[0n]
Coleoptera	Cerambycidae	Metironeus	Metironeus hovorei	USNM ENT 01584319		CCDB-34778-B12	SICOE879-19	BOLD:ABX2695	Mexico	19-Jul-1993	-10	Sanger	LEG (Subsample)	658[0n]				658[0n]
Coleoptera	Cerambycidae	Miaenia	Miaenia latior	USNM ENT 01586686		CCDB-35903-F05	SICOF920-19		Micronesia	18-Feb-1953		NGS	LEG (Subsample)	325[10n]				325[10n]
Coleoptera	Cerambycidae	Miaenia	Miaenia latior	USNM ENT 01586687		CCDB-35903-F06	SICOF921-19		Micronesia	19-Feb-1953		NGS	LEG (Subsample)	0				0[n]
Coleoptera	Cerambycidae	Micraneflus	Micraneflus imbellis	USNM ENT 01584320		CCDB-34778-C01	SICOE880-19		United States	31-Jul-1979	-30	Sanger	LEG (Subsample)	403[0n]				403[0n]
Coleoptera	Cerambycidae	Micraneflus	Micraneflus imbellis	USNM ENT 01584321		CCDB-34778-C02	SICOE881-19		United States	31-Jul-1980	-30	Sanger	LEG (Subsample)	180[0n]				180[0n]
Coleoptera	Cerambycidae	Micranoplium	Micranoplium unicolor	USNM ENT 01584322		CCDB-34778-C03	SICOE882-19		United States	11-Jun-1973		Sanger	LEG (Subsample)	0[n]				0[n]
Coleoptera	Cerambycidae	Micranoplium	Micranoplium unicolor	USNM ENT 01584323		CCDB-34778-C04	SICOE883-19		United States	04-Aug-2006		Sanger	LEG (Subsample)	403[0n]				403[0n]
Coleoptera	Cerambycidae	Microclytus	Microclytus compressicollis	USNM ENT 01568852		CCDB-34772-C04	SICOE313-19		United States	31-May-1970	-30	Sanger	LEG (Subsample)	0			YES	0[n]
Coleoptera	Cerambycidae	Microclytus	Microclytus compressicollis	USNM ENT 01568853		CCDB-34772-C05	SICOE314-19		United States	31-May-1970	-30	Sanger	LEG (Subsample)	0[n]				0[n]
Coleoptera	Cerambycidae	Microibidion	Microibidion mimicum	USNM ENT 01584717		CCDB-34781-E06	SICOE1194-19	BOLD:AEB7587	Bolivia	08-Nov-2007	-2	Sanger	LEG (Subsample)	658[0n]				658[0n]
Coleoptera	Cerambycidae	Microibidion	Microibidion mimicum	USNM ENT 01584718		CCDB-34781-E07	SICOE1195-19	BOLD:AEB7586	Bolivia	08-Nov-2007	-2	Sanger	LEG (Subsample)	658[0n]				658[0n]
Coleoptera	Cerambycidae	Micropsyrassa	Micropsyrassa doyeni	USNM ENT 01584324		CCDB-34778-C05	SICOE884-19	BOLD:ABW9453	Mexico	19-Jul-1993	-10	Sanger	LEG (Subsample)	658[0n]				658[0n]
Coleoptera	Cerambycidae	Micropsyrassa	Micropsyrassa meridionalis	USNM ENT 01584325		CCDB-34778-C06	SICOE885-19	BOLD:AEB8184	Bolivia	05-Nov-2007	-8	Sanger	LEG (Subsample)	658[0n]				658[0n]
Coleoptera	Cerambycidae	Miltesthus	Miltesthus marginatus	USNM ENT 01584805		CCDB-34783-D11	SICOE1377-19		Costa Rica	06-Mar-1965	-5	NGS	LEG (Subsample)	658[200n]				658[200n]
Coleoptera	Cerambycidae	Mimolaia	Mimolaia calopterona	USNM ENT 01586692		CCDB-35903-F11	SICOF926-19		Costa Rica	06-Jun-1973		NGS	LEG (Subsample)	325[0n]				325[0n]
Coleoptera	Cerambycidae	Mimolaia	Mimolaia calopterona	USNM ENT 01586693		CCDB-35903-F12	SICOF927-19		Panama	20-May-1972		NGS	LEG (Subsample)	540[89n]				540[89n]
Coleoptera	Cerambycidae	Mimostrangalia	Mimostrangalia inlateralis	USNM ENT 01568506		CCDB-33583-E12	SICOE060-19	BOLD:AEB5928		06-Jun-2011	-5	Sanger	LEG (Subsample)	652[0n]				652[0n]
Coleoptera	Cerambycidae	Mimostrangalia	Mimostrangalia inlateralis	USNM ENT 01568507		CCDB-33583-F01	SICOE061-19	BOLD:AEB5928		06-Jun-2011	-5	Sanger	LEG (Subsample)	658[0n]				658[0n]
Coleoptera	Cerambycidae	Minipsyrassa	Minipsyrassa bicolor	USNM ENT 01584326		CCDB-34778-C07	SICOE886-19	BOLD:AEB8820	Bolivia	05-Nov-2007	-8	Sanger	LEG (Subsample)	658[0n]				658[0n]
Coleoptera	Cerambycidae	Minipsyrassa	Minipsyrassa bicolor	USNM ENT 01584327		CCDB-34778-C08	SICOE887-19	BOLD:AEB8820	Bolivia	05-Nov-2007	-8	Sanger	LEG (Subsample)	658[0n]				658[0n]
Coleoptera	Cerambycidae	Mionochroma	Mionochroma chloe	USNM ENT 01568870		CCDB-34772-D10	SICOE331-19		Argentina	31-Jan-1980	-30	Sanger	LEG (Subsample)	0[n]				0[n]
Coleoptera	Cerambycidae	Mionochroma	Mionochroma vittatum	USNM ENT 01568869		CCDB-34772-D09	SICOE330-19		French Guiana	16-Aug-1996	-9	Sanger	LEG (Subsample)	307[0n]				307[0n]
Coleoptera	Cerambycidae	Monnecles	Monnecles apollinarii	USNM ENT 01584819		CCDB-34783-F01	SICOE1391-19		Colombia	20-Sep-1927		NGS	LEG (Subsample)	658[145n]				658[145n]
Coleoptera	Cerambycidae	Monneellus	Monneellus rhodopus	USNM ENT 01586630		CCDB-35903-A09	SICOF864-19	BOLD:AED8204	Peru	25-Apr-1939		NGS	LEG (Subsample)	658[0n]				658[0n]
Coleoptera	Cerambycidae	Morphaneflus	Morphaneflus prolixus	USNM ENT 01584806		CCDB-34783-D12	SICOE1378-19	BOLD:AED9429	Bolivia	31-Jan-1928	-30	NGS	LEG (Subsample)	658[89n]				658[89n]
Coleoptera	Cerambycidae	Mycerinus	Mycerinus limbatus	USNM ENT 01586697		CCDB-35903-G04	SICOF931-19	BOLD:AED1851	Zambia	31-Mar-1930	-30	NGS	LEG (Subsample)	658[89n]				658[89n]
Coleoptera	Cerambycidae	Mycerinus	Mycerinus limbatus	USNM ENT 01586698		CCDB-35903-G05	SICOF932-19	BOLD:AED1851	Zambia	31-Mar-1930	-30	NGS	LEG (Subsample)	550[0n]				550[0n]
Coleoptera	Cerambycidae	Myoxinus	Myoxinus pictus	USNM ENT 01587044		CCDB-35899-E03	SICOF526-19	BOLD:AEC4046	Bolivia	05-Nov-2007	-8	Sanger	LEG (Subsample)	658[0n]				658[0n]
Coleoptera	Cerambycidae	Myoxinus	Myoxinus pictus	USNM ENT 01587045		CCDB-35899-E04	SICOF527-19	BOLD:ABX9885	Panama	23-Apr-1993	-3	Sanger	LEG (Subsample)	540[0n]				540[0n]
Coleoptera	Cerambycidae	Myoxomorpha	Myoxomorpha funesta	USNM ENT 01587046		CCDB-35899-E05	SICOF528-19	BOLD:AEC3544	Bolivia	27-Oct-2007	-4	Sanger	LEG (Subsample)	658[2n]				658[2n]
Coleoptera	Cerambycidae	Myoxomorpha	Myoxomorpha funesta	USNM ENT 01587047		CCDB-35899-E06	SICOF529-19	BOLD:AEC3544	Venezuela	09-Jun-1988		Sanger	LEG (Subsample)	614[0n]				614[0n]
Coleoptera	Cerambycidae	Myzomorphus	Myzomorphus scutellatus	USNM ENT 01584769		CCDB-34783-A11	SICOE1341-19		Colombia	10-Mar-1942		NGS	LEG (Subsample)	354[0n]				354[0n]
Coleoptera	Cerambycidae	Myzomorphus		USNM ENT 01568463		CCDB-33583-B05	SICOE017-19	BOLD:AEB3349	Venezuela	21-Jul-2005		Sanger	LEG (Subsample)	658[0n]				658[0n]
Coleoptera	Cerambycidae	Nealcidion	Nealcidion privatum	USNM ENT 01587229		CCDB-35900-E08	SICOF626-19	BOLD:AEC7541	Honduras	27-May-1995	-3	Sanger	LEG (Subsample)	658[0n]				658[0n]
Coleoptera	Cerambycidae	Nealcidion	Nealcidion privatum	USNM ENT 01587230		CCDB-35900-E09	SICOF627-19		Panama	29-Jun-1997		Sanger	LEG (Subsample)	407[0n]				407[0n]
Coleoptera	Cerambycidae	Neaneflus	Neaneflus brevispinus	USNM ENT 01584328		CCDB-34778-C09	SICOE888-19	BOLD:AEC0090	United States	20-Aug-2015		Sanger	LEG (Subsample)	403[0n]				403[0n]
Coleoptera	Cerambycidae	Neaneflus	Neaneflus brevispinus	USNM ENT 01584329		CCDB-34778-C10	SICOE889-19	BOLD:AEC0090	United States	20-Aug-2015		Sanger	LEG (Subsample)	658[0n]				658[0n]
Coleoptera	Cerambycidae	Neanthophylax	Neanthophylax mirificus	USNM ENT 01584776		CCDB-34783-B06	SICOE1348-19	BOLD:ACA2966	United States	12-May-1963		NGS	LEG (Subsample)	658[0n]				658[0n]
Coleoptera	Cerambycidae	Nemognathomimus	Nemognathomimus michelbacheri	USNM ENT 01568508		CCDB-33583-F02	SICOE062-19	BOLD:ACM2612	Mexico	19-Jul-1993	-10	Sanger	LEG (Subsample)	658[1n]				658[1n]
Coleoptera	Cerambycidae	Nemognathomimus	Nemognathomimus michelbacheri	USNM ENT 01568509		CCDB-33583-F03	SICOE063-19		Mexico	19-Jul-1993	-10	Sanger	LEG (Subsample)	0[n]				0[n]
Coleoptera	Cerambycidae	Neobellamira	Neobellamira delicata	USNM ENT 01568510		CCDB-33583-F04	SICOE064-19		United States	23-May-2000		Sanger	LEG (Subsample)	0[n]				0[n]
Coleoptera	Cerambycidae	Neobellamira	Neobellamira delicata	USNM ENT 01568511		CCDB-33583-F05	SICOE065-19	BOLD:AEB2425	United States	02-Jul-1988		Sanger	LEG (Subsample)	603[0n]				603[0n]
Coleoptera	Cerambycidae	Neocerambyx	Neocerambyx oenochrous	USNM ENT 01568899		CCDB-34772-G03	SICOE360-19		China	10-Jun-1973		Sanger	LEG (Subsample)	0[n]				0[n]
Coleoptera	Cerambycidae	Neocerambyx	Neocerambyx raddei	USNM ENT 01568900		CCDB-34772-G04	SICOE361-19		Japan	21-Jul-1983		Sanger	LEG (Subsample)	407[0n]				407[0n]	Yes
Coleoptera	Cerambycidae	Neocompsa	Neocompsa alacris	USNM ENT 01584719		CCDB-34781-E08	SICOE1196-19		Guatemala	12-Jun-1991		Sanger	LEG (Subsample)	326[1n]				326[1n]
Coleoptera	Cerambycidae	Neocompsa	Neocompsa bimaculata	USNM ENT 01584720		CCDB-34781-E09	SICOE1197-19		Guatemala	06-Jun-1989	-3	Sanger	LEG (Subsample)	0[n]				0[n]
Coleoptera	Cerambycidae	Neodorcadion	Neodorcadion bilineatum	USNM ENT 01586710		CCDB-35903-H05	SICOF944-19	BOLD:AED1163	Macedonia	31-May-1977	-30	NGS	LEG (Subsample)	658[89n]				658[89n]
Coleoptera	Cerambycidae	Neodorcadion	Neodorcadion bilineatum	USNM ENT 01586711		CCDB-35903-H06	SICOF945-19	BOLD:AED1163	Macedonia	31-May-1977	-30	NGS	LEG (Subsample)	550[1n]				550[1n]
Coleoptera	Cerambycidae	Neoeme	Neoeme annulicornis	USNM ENT 01584757		CCDB-34781-H10	SICOE1234-19		Bolivia	31-Dec-2009	-30	Sanger	LEG (Subsample)	307[3n]				307[3n]
Coleoptera	Cerambycidae	Neoeme	Neoeme annulicornis	USNM ENT 01584758		CCDB-34781-H11	SICOE1235-19		Bolivia	31-Dec-2009	-30	Sanger	LEG (Subsample)	307[0n]				307[0n]
Coleoptera	Cerambycidae	Neoeutrypanus	Neoeutrypanus mutilatus	USNM ENT 01587205		CCDB-35900-C08	SICOF602-19	BOLD:AEC6629	Panama	30-Apr-1992		Sanger	LEG (Subsample)	658[0n]				658[0n]
Coleoptera	Cerambycidae	Neoeutrypanus	Neoeutrypanus mutilatus	USNM ENT 01587206		CCDB-35900-C09	SICOF603-19		Panama	24-May-1992		Sanger	LEG (Subsample)	307[0n]				307[0n]	Yes
Coleoptera	Cerambycidae	Neomegaderus	Neomegaderus stigma	USNM ENT 01587164		CCDB-35898-H02	SICOF466-19	BOLD:AED1575	Panama	22-May-1996	-11	Sanger	LEG (Subsample)	649[0n]				649[0n]
Coleoptera	Cerambycidae	Neomegaderus	Neomegaderus stigma	USNM ENT 01587165		CCDB-35898-H03	SICOF467-19		Panama	21-May-1999		Sanger	LEG (Subsample)	407[0n]				407[0n]
Coleoptera	Cerambycidae	Neoperiboeum	Neoperiboeum juanitae	USNM ENT 01584330		CCDB-34778-C11	SICOE890-19		Mexico	19-Jul-1987	-4	Sanger	LEG (Subsample)	0			YES	658[200n]
Coleoptera	Cerambycidae	Neoptychodes	Neoptychodes hondurae	USNM ENT 01587195		CCDB-35900-B10	SICOF592-19		Honduras	12-May-1977		Sanger	LEG (Subsample)	0[n]				0[n]
Coleoptera	Cerambycidae	Neoptychodes	Neoptychodes trilineatus	USNM ENT 01587196		CCDB-35900-B11	SICOF593-19		Costa Rica	05-Jun-1987	-1	Sanger	LEG (Subsample)	658[0n]				658[0n]	Yes
Coleoptera	Cerambycidae	Nephalioides	Nephalioides rutilus	USNM ENT 01584331		CCDB-34778-C12	SICOE891-19	BOLD:ABY2462	Costa Rica	12-Jul-1993		Sanger	LEG (Subsample)	312[0n]				312[0n]
Coleoptera	Cerambycidae	Nephalioides	Nephalioides rutilus	USNM ENT 01584332		CCDB-34778-D01	SICOE892-19		Costa Rica	25-Apr-1990		Sanger	LEG (Subsample)	0[n]				0[n]
Coleoptera	Cerambycidae	Nepiodes	Nepiodes bowringi	USNM ENT 01584768		CCDB-34783-A10	SICOE1340-19		Myanmar	30-Apr-1927	-29	NGS	LEG (Subsample)	263			YES	463[89n]
Coleoptera	Cerambycidae	Nesiosphaerion	Nesiosphaerion insulare	USNM ENT 01584807		CCDB-34783-E01	SICOE1379-19	BOLD:AED7811	Jamaica	09-May-1945		NGS	LEG (Subsample)	658[89n]				658[89n]
Coleoptera	Cerambycidae	Nesozineus	Nesozineus bucki	USNM ENT 01587048		CCDB-35899-E07	SICOF530-19		Panama	22-May-1996	-11	Sanger	LEG (Subsample)	307[0n]				307[0n]
Coleoptera	Cerambycidae	Nesozineus	Nesozineus bucki	USNM ENT 01587049		CCDB-35899-E08	SICOF531-19	BOLD:AEC5841	Mexico	14-Jun-1993	-1	Sanger	LEG (Subsample)	611[0n]				611[0n]
Coleoptera	Cerambycidae	Niophis	Niophis antennata	USNM ENT 01584803		CCDB-34783-D09	SICOE1375-19	BOLD:AED5932	Panama	14-Jul-1944		NGS	LEG (Subsample)	658[89n]				658[89n]
Coleoptera	Cerambycidae	Nothopleurus	Nothopleurus lobigenis	USNM ENT 01522579		CCDB-32964-D03	SICOC514-18	BOLD:ADT1106	United States	20-Jul-2001		Sanger	LEG (Subsample)	658[0n]				658[0n]
Coleoptera	Cerambycidae	Nothopleurus	Nothopleurus lobigenis	USNM ENT 01522580		CCDB-32964-D04	SICOC515-18	BOLD:ADV1639	Mexico	31-Aug-1994	-3	Sanger	LEG (Subsample)	658[0n]				658[0n]
Coleoptera	Cerambycidae	Notosphaeridion	Notosphaeridion scabrosum	USNM ENT 01584822		CCDB-34783-F04	SICOE1394-19		Bolivia	15-Oct-1955		NGS	LEG (Subsample)	432[0n]				432[0n]
Coleoptera	Cerambycidae	Nyssicus	Nyssicus topographicus	USNM ENT 01584333		CCDB-34778-D02	SICOE893-19		Panama	18-Aug-1974		Sanger	LEG (Subsample)	0			YES	130[0n]
Coleoptera	Cerambycidae	Nyssodectes	Nyssodectes roseicollis	USNM ENT 01587207		CCDB-35900-C10	SICOF604-19	BOLD:ACA7298	Costa Rica	16-May-1990		Sanger	LEG (Subsample)	658[0n]				658[0n]
Coleoptera	Cerambycidae	Nyssodectes	Nyssodectes roseicollis	USNM ENT 01587208		CCDB-35900-C11	SICOF605-19	BOLD:AEC9402	Honduras	27-May-1995	-3	Sanger	LEG (Subsample)	658[0n]				658[0n]
Coleoptera	Cerambycidae	Nyssodrysina	Nyssodrysina haldemani	USNM ENT 01587209		CCDB-35900-C12	SICOF606-19		Panama	30-Oct-1996	-7	Sanger	LEG (Subsample)	360[0n]				360[0n]
Coleoptera	Cerambycidae	Nyssodrysina	Nyssodrysina haldemani	USNM ENT 01587210		CCDB-35900-D01	SICOF607-19		Panama	27-Aug-1997		Sanger	LEG (Subsample)	0[n]				0[n]
Coleoptera	Cerambycidae	Nyssodrysina	Nyssodrysina haldemani	USNM ENT 01587330		CCDB-35900-F02	SICOF632-19		Costa Rica	20-May-1990		Sanger	LEG (Subsample)	0[n]				0[n]
Coleoptera	Cerambycidae	Nyssodrysina	Nyssodrysina leucopyga	USNM ENT 01587331		CCDB-35900-F03	SICOF633-19	BOLD:AED0183	Mexico	13-Apr-1993	-4	Sanger	LEG (Subsample)	658[0n]				658[0n]
Coleoptera	Cerambycidae	Nyssodrysternum	Nyssodrysternum conspicillare	USNM ENT 01587332		CCDB-35900-F04	SICOF634-19	BOLD:AEC9457	Bolivia	05-Nov-2007	-8	Sanger	LEG (Subsample)	658[0n]				658[0n]
Coleoptera	Cerambycidae	Nyssodrysternum	Nyssodrysternum serpentinum	USNM ENT 01587333		CCDB-35900-F05	SICOF635-19	BOLD:AEC8471	Bolivia	28-Feb-2003	-13	Sanger	LEG (Subsample)	658[0n]				658[0n]
Coleoptera	Cerambycidae	Ochraethes	Ochraethes citrinus	USNM ENT 01584138		CCDB-34775-C05	SICOE599-19		Guatemala	19-Nov-2007		Sanger	LEG (Subsample)	423[0n]				423[0n]
Coleoptera	Cerambycidae	Ochraethes	Ochraethes citrinus	USNM ENT 01584139		CCDB-34775-C06	SICOE600-19		Guatemala	20-Nov-2007		Sanger	LEG (Subsample)	407[2n]				407[2n]
Coleoptera	Cerambycidae	Odontocera	Odontocera auropilosa	USNM ENT 01584896		CCDB-34784-D07	SICOE1468-19	BOLD:AEB7040	Bolivia	27-Oct-2007	-4	Sanger	LEG (Subsample)	658[0n]				658[0n]
Coleoptera	Cerambycidae	Odontocera	Odontocera chrysostetha	USNM ENT 01584897		CCDB-34784-D08	SICOE1469-19	BOLD:AEB4703	Bolivia	05-Nov-2007	-8	Sanger	LEG (Subsample)	658[0n]				658[0n]
Coleoptera	Cerambycidae	Oedopeza	Oedopeza maculatissima	USNM ENT 01587334		CCDB-35900-F06	SICOF636-19	BOLD:AEC7664	Bolivia	27-Oct-2007	-4	Sanger	LEG (Subsample)	658[0n]				658[0n]
Coleoptera	Cerambycidae	Oedopeza	Oedopeza ocellator	USNM ENT 01587335		CCDB-35900-F07	SICOF637-19		Bolivia	15-Dec-2002	-14	Sanger	LEG (Subsample)	0[n]				0[n]
Coleoptera	Cerambycidae	Oeme	Oeme rigida	USNM ENT 01584854		CCDB-34784-A01	SICOE1426-19	BOLD:AEB3933	United States	18-Jul-2001		Sanger	LEG (Subsample)	658[0n]				658[0n]
Coleoptera	Cerambycidae	Oeme	Oeme rigida	USNM ENT 01584855		CCDB-34784-A02	SICOE1427-19	BOLD:AEB3933	United States	04-Jul-1992		Sanger	LEG (Subsample)	403[0n]				403[0n]
Coleoptera	Cerambycidae	Ohbayashia	Ohbayashia nigromarginata	USNM ENT 01568512		CCDB-33583-F06	SICOE066-19		Japan	20-May-1968		Sanger	LEG (Subsample)	307[0n]				307[0n]
Coleoptera	Cerambycidae	Ohbayashia	Ohbayashia nigromarginata	USNM ENT 01568513		CCDB-33583-F07	SICOE067-19		Japan	20-May-1968		Sanger	LEG (Subsample)	0[n]				0[n]
Coleoptera	Cerambycidae	Oligoenoplus	Oligoenoplus quinquecinctus	USNM ENT 01568854		CCDB-34772-C06	SICOE315-19	BOLD:AEB8322	Malaysia	14-Apr-2005		Sanger	LEG (Subsample)	658[0n]				658[0n]
Coleoptera	Cerambycidae	Oligoenoplus	Oligoenoplus quinquecinctus	USNM ENT 01568855		CCDB-34772-C07	SICOE316-19	BOLD:AEB8322	Malaysia	05-Mar-2000		Sanger	LEG (Subsample)	658[0n]				658[0n]
Coleoptera	Cerambycidae	Ommata	Ommata elegans	USNM ENT 01584898		CCDB-34784-D09	SICOE1470-19		Panama	07-May-1999	-1	Sanger	LEG (Subsample)	0			YES	658[250n]
Coleoptera	Cerambycidae	Ommata	Ommata elegans	USNM ENT 01584899		CCDB-34784-D10	SICOE1471-19		Mexico	19-Jul-1993	-10	Sanger	LEG (Subsample)	0[n]				0[n]
Coleoptera	Cerambycidae	Onychocerus	Onychocerus crassus	USNM ENT 01587062		CCDB-35899-G03	SICOF550-19	BOLD:ABY1440	Bolivia	12-Dec-2005	-20	Sanger	LEG (Subsample)	658[0n]				658[0n]
Coleoptera	Cerambycidae	Onychocerus	Onychocerus crassus	USNM ENT 01587063		CCDB-35899-G04	SICOF551-19	BOLD:ABY1440	Bolivia	12-Dec-2005	-20	Sanger	LEG (Subsample)	658[0n]				658[0n]
Coleoptera	Cerambycidae	Ophtalmibidion	Ophtalmibidion tetrops	USNM ENT 01584721		CCDB-34781-E10	SICOE1198-19		Bolivia	27-Oct-2007	-4	Sanger	LEG (Subsample)	419[0n]				419[0n]	Yes
Coleoptera	Cerambycidae	Ophtalmibidion	Ophtalmibidion tetrops	USNM ENT 01584722		CCDB-34781-E11	SICOE1199-19		Bolivia	05-Nov-2007	-8	Sanger	LEG (Subsample)	307[0n]				307[0n]
Coleoptera	Cerambycidae	Oplatocera	Oplatocera oberthuri	USNM ENT 01584780		CCDB-34783-B10	SICOE1352-19		India	30-Apr-1943	-3	NGS	LEG (Subsample)	133			YES	133[0n]
Coleoptera	Cerambycidae	Oreodera	Oreodera aerumnosa	USNM ENT 01587015		CCDB-35899-E09	SICOF532-19	BOLD:AEC6350	Bolivia	31-Oct-2008	-30	Sanger	LEG (Subsample)	658[0n]				658[0n]
Coleoptera	Cerambycidae	Oreodera	Oreodera glauca	USNM ENT 01587016		CCDB-35899-E10	SICOF533-19	BOLD:AEC6351	Bolivia	05-Nov-2007	-8	Sanger	LEG (Subsample)	658[0n]				658[0n]
Coleoptera	Cerambycidae	Orion	Orion patagonus	USNM ENT 01584808		CCDB-34783-E02	SICOE1380-19		Argentina	31-Oct-1911	-91	NGS	LEG (Subsample)	658[223n]				658[223n]
Coleoptera	Cerambycidae	Ornithia	Ornithia mexicana	USNM ENT 01488043		CCDB-34775-E07	SICOE625-19	BOLD:ADB9651	Mexico	13-Apr-1993		Sanger	LEG (Subsample)	407[0n]				407[0n]
Coleoptera	Cerambycidae	Ornithia	Ornithia mexicana	USNM ENT 01488048		CCDB-34775-E08	SICOE626-19		Mexico	01-Jun-1984		Sanger	LEG (Subsample)	0[n]				0[n]
Coleoptera	Cerambycidae	Orthochoriolaus	Orthochoriolaus chihuahuae	USNM ENT 01568514		CCDB-33583-F08	SICOE068-19	BOLD:AEB3486	United States	03-Aug-1975		Sanger	LEG (Subsample)	658[0n]				658[0n]
Coleoptera	Cerambycidae	Orthochoriolaus	Orthochoriolaus chihuahuae	USNM ENT 01568515		CCDB-33583-F09	SICOE069-19	BOLD:AEB3486	United States	03-Aug-1975		Sanger	LEG (Subsample)	658[1n]				658[1n]
Coleoptera	Cerambycidae	Ortholeptura	Ortholeptura valida	USNM ENT 01568516		CCDB-33583-F10	SICOE070-19	BOLD:AEB5974	United States	31-Jul-1994	-30	Sanger	LEG (Subsample)	658[0n]				658[0n]
Coleoptera	Cerambycidae	Ortholeptura	Ortholeptura valida	USNM ENT 01568517		CCDB-33583-F11	SICOE071-19	BOLD:AEB5974	United States	31-Jul-1994	-30	Sanger	LEG (Subsample)	658[0n]				658[0n]
Coleoptera	Cerambycidae	Orthomegas	Orthomegas similis	USNM ENT 01522549		CCDB-32964-A09	SICOC484-18		Mexico	30-Sep-1980	-29	Sanger	LEG (Subsample)	0			YES	432[0n]
Coleoptera	Cerambycidae	Orwellion	Orwellion gibbulum	USNM ENT 01584334		CCDB-34778-D03	SICOE894-19		United States	22-Jul-2011	-9	Sanger	LEG (Subsample)	403[0n]				403[0n]
Coleoptera	Cerambycidae	Orwellion	Orwellion gibbulum	USNM ENT 01584335		CCDB-34778-D04	SICOE895-19		United States	22-Jul-2011	-9	Sanger	LEG (Subsample)	403[0n]				403[0n]
Coleoptera	Cerambycidae	Osmidus	Osmidus guttatus	USNM ENT 01584582		CCDB-34781-A02	SICOE1142-19		Mexico	20-Jul-1984	-1	Sanger	LEG (Subsample)	0			YES	235[0n]
Coleoptera	Cerambycidae	Osmidus	Osmidus guttatus	USNM ENT 01584583		CCDB-34781-A03	SICOE1143-19		United States	31-Jul-1982	-30	Sanger	LEG (Subsample)	0[n]				0[n]
Coleoptera	Cerambycidae	Osmopleura	Osmopleura chamaeropis	USNM ENT 01568846		CCDB-34772-B10	SICOE307-19		United States	31-May-1998		Sanger	LEG (Subsample)	0[n]				0[n]
Coleoptera	Cerambycidae	Osmopleura	Osmopleura chamaeropis	USNM ENT 01568847		CCDB-34772-B11	SICOE308-19		United States	18-Apr-2010		Sanger	LEG (Subsample)	407[0n]				407[0n]
Coleoptera	Cerambycidae	Oxymerus	Oxymerus chevrolati	USNM ENT 01587167		CCDB-35898-H05	SICOF469-19		Argentina	11-Dec-1979		Sanger	LEG (Subsample)	407[0n]				407[0n]
Coleoptera	Cerambycidae	Oxymerus	Oxymerus chevrolati	USNM ENT 01587168		CCDB-35898-H06	SICOF470-19		Argentina	11-Dec-1979		Sanger	LEG (Subsample)	407[0n]				407[0n]
Coleoptera	Cerambycidae	Ozineus	Ozineus arietinus	USNM ENT 01587336		CCDB-35900-F08	SICOF638-19		Costa Rica	18-Jun-1991		Sanger	LEG (Subsample)	407[0n]				407[0n]	Yes
Coleoptera	Cerambycidae	Ozineus	Ozineus moestus	USNM ENT 01586657		CCDB-35903-C12	SICOF891-19		Panama	15-Jul-1974		NGS	LEG (Subsample)	0				0[n]
Coleoptera	Cerambycidae	Ozodes	Ozodes xanthophasma	USNM ENT 01584827		CCDB-34783-F09	SICOE1399-19	BOLD:ABY3812	Costa Rica	28-Feb-1965	-6	NGS	LEG (Subsample)	658[0n]				658[0n]
Coleoptera	Cerambycidae	Pachydissus	Pachydissus aspericollis	USNM ENT 01584792		CCDB-34783-C10	SICOE1364-19		Namibia	30-Nov-1948	-29	NGS	LEG (Subsample)	540[95n]				540[95n]
Coleoptera	Cerambycidae	Pachymerola	Pachymerola ruficollis	USNM ENT 01584614		CCDB-34781-C10	SICOE1174-19		Mexico	19-Jul-1993	-10	Sanger	LEG (Subsample)	0			YES	0[n]
Coleoptera	Cerambycidae	Pachymerola	Pachymerola ruficollis	USNM ENT 01584615		CCDB-34781-C11	SICOE1175-19		Mexico	19-Jul-1993	-10	Sanger	LEG (Subsample)	0[n]				0[n]
Coleoptera	Cerambycidae	Pachyteria	Pachyteria ruficollis	USNM ENT 01568880		CCDB-34772-E08	SICOE341-19	BOLD:AEC0840	Malaysia	26-Feb-2005		Sanger	LEG (Subsample)	658[0n]				658[0n]
Coleoptera	Cerambycidae	Pachyteria	Pachyteria ruficollis	USNM ENT 01568881		CCDB-34772-E09	SICOE342-19	BOLD:AEC0840	Malaysia	26-Feb-2005		Sanger	LEG (Subsample)	658[0n]				658[0n]
Coleoptera	Cerambycidae	Palimna	Palimna liturata	USNM ENT 01586674		CCDB-35903-E05	SICOF908-19	BOLD:AED1845	Japan	10-Aug-1971		NGS	LEG (Subsample)	658[50n]				658[50n]
Coleoptera	Cerambycidae	Palimna	Palimna liturata	USNM ENT 01586675		CCDB-35903-E06	SICOF909-19	BOLD:AED1845	Japan	31-Aug-1978	-30	NGS	LEG (Subsample)	658[50n]				658[50n]
Coleoptera	Cerambycidae	Pantomallus	Pantomallus costipennis	USNM ENT 01584802		CCDB-34783-D08	SICOE1374-19	BOLD:AED8639	Ecuador	03-Jan-1933		NGS	LEG (Subsample)	658[95n]				658[95n]
Coleoptera	Cerambycidae	Pantomallus	Pantomallus tristis	USNM ENT 01584170		CCDB-34775-F05	SICOE635-19	BOLD:AEB0617	Bolivia	05-Nov-2007		Sanger	LEG (Subsample)	658[0n]				658[0n]
Coleoptera	Cerambycidae	Pantomallus	Pantomallus tristis	USNM ENT 01584171		CCDB-34775-F06	SICOE636-19	BOLD:AEB0617	Bolivia	27-Oct-2007		Sanger	LEG (Subsample)	658[0n]				658[0n]
Coleoptera	Cerambycidae	Pantonyssus	Pantonyssus nigriceps	USNM ENT 01584336		CCDB-34778-D05	SICOE896-19	BOLD:AEB9285	Bolivia	05-Nov-2007	-8	Sanger	LEG (Subsample)	658[0n]				658[0n]
Coleoptera	Cerambycidae	Pantonyssus	Pantonyssus nigriceps	USNM ENT 01584337		CCDB-34778-D06	SICOE897-19	BOLD:AEB9285	Bolivia	05-Nov-2007	-8	Sanger	LEG (Subsample)	658[0n]				658[0n]
Coleoptera	Cerambycidae	Parachalastinus	Parachalastinus championi	USNM ENT 01586680		CCDB-35903-E11	SICOF914-19		Panama	20-May-1970		NGS	LEG (Subsample)	658[140n]				658[140n]
Coleoptera	Cerambycidae	Parachalastinus	Parachalastinus rubrocinctus	USNM ENT 01586681		CCDB-35903-E12	SICOF915-19		Costa Rica	21-Jul-1976		NGS	LEG (Subsample)	463[89n]				463[89n]
Coleoptera	Cerambycidae	Paraclytus	Paraclytus excultus	USNM ENT 01584140		CCDB-34775-C07	SICOE601-19	BOLD:AEB5415	Japan	26-May-1979		Sanger	LEG (Subsample)	658[0n]				658[0n]
Coleoptera	Cerambycidae	Paraclytus	Paraclytus excultus	USNM ENT 01584141		CCDB-34775-C08	SICOE602-19	BOLD:AEB5415	Japan	18-Jul-1986		Sanger	LEG (Subsample)	658[0n]				658[0n]
Coleoptera	Cerambycidae	Paraeclipta	Paraeclipta tenuis	USNM ENT 01584837		CCDB-34783-G07	SICOE1409-19		Argentina	31-Dec-1933	-364	NGS	LEG (Subsample)	658[139n]				658[139n]
Coleoptera	Cerambycidae	Paragnia	Paragnia fulvomaculata	USNM ENT 01586646		CCDB-35903-C01	SICOF880-19	BOLD:AED4677	China	31-Dec-1957	-364	NGS	LEG (Subsample)	658[95n]				658[95n]
Coleoptera	Cerambycidae	Paranaspia	Paranaspia anaspidoides	USNM ENT 01568518		CCDB-33583-F12	SICOE072-19		Japan	03-Jun-1991		Sanger	LEG (Subsample)	242			YES	658[163n]
Coleoptera	Cerambycidae	Parandra	Parandra angulicollis	USNM ENT 01522915		CCDB-32972-H06	SICOC1325-18		Mexico	13-Apr-1993	-4	Sanger	LEG (Subsample)	407[0n]				407[0n]
Coleoptera	Cerambycidae	Parandra	Parandra longicollis	USNM ENT 01522918		CCDB-32972-H09	SICOC1328-18	BOLD:ADU2241	Bolivia	31-Oct-2002	-9	Sanger	LEG (Subsample)	658[0n]				658[0n]
Coleoptera	Cerambycidae	Paranoplium	Paranoplium gracile	USNM ENT 01584856		CCDB-34784-A03	SICOE1428-19	BOLD:AEB0428	United States	15-Aug-2005	-7	Sanger	LEG (Subsample)	658[0n]				658[0n]
Coleoptera	Cerambycidae	Paranoplium	Paranoplium gracile	USNM ENT 01584857		CCDB-34784-A04	SICOE1429-19	BOLD:AEB0428	United States	25-Jul-2009	-7	Sanger	LEG (Subsample)	658[0n]				658[0n]
Coleoptera	Cerambycidae	Parastizocera	Parastizocera procera	USNM ENT 01522605		CCDB-32964-F05	SICOC540-18	BOLD:ADS2825	Nicaragua	11-Jun-2007	-1	Sanger	LEG (Subsample)	658[0n]				658[0n]
Coleoptera	Cerambycidae	Parastrangalis	Parastrangalis lineoligeroides	USNM ENT 01568519		CCDB-33583-G01	SICOE073-19		Vietnam	05-Jun-2011	-12	Sanger	LEG (Subsample)	0			YES	0[n]
Coleoptera	Cerambycidae	Parastrangalis	Parastrangalis nymphula	USNM ENT 01568520		CCDB-33583-G02	SICOE074-19		Japan	13-Jul-1983		Sanger	LEG (Subsample)	0[n]				0[n]
Coleoptera	Cerambycidae	Parechthistatus	Parechthistatus gibber	USNM ENT 01586509		CCDB-35901-G06	SICOF743-19	BOLD:AED2056	Japan	30-Jun-1974	-29	NGS	WHOLE VOUCHER	658[0n]				658[0n]
Coleoptera	Cerambycidae	Parechthistatus	Parechthistatus gibber	USNM ENT 01586510		CCDB-35901-G07	SICOF744-19	BOLD:AED2056	Japan	24-Jul-1960		NGS	WHOLE VOUCHER	658[0n]				658[0n]
Coleoptera	Cerambycidae	Parelaphidion	Parelaphidion aspersum	USNM ENT 01584339		CCDB-34778-D08	SICOE899-19	BOLD:AAZ0328	United States	30-Jun-1988	-29	Sanger	LEG (Subsample)	658[0n]				658[0n]
Coleoptera	Cerambycidae	Parelaphidion	Parelaphidion aspersum	USNM ENT 01584340		CCDB-34778-D09	SICOE900-19	BOLD:AAZ0328	United States	30-Jun-1988	-29	Sanger	LEG (Subsample)	658[0n]				658[0n]
Coleoptera	Cerambycidae	Parevander	Parevander xanthomelas	USNM ENT 01587169		CCDB-35898-H07	SICOF471-19	BOLD:AED6166	Mexico	29-Oct-1990		Sanger	LEG (Subsample)	658[0n]				658[0n]
Coleoptera	Cerambycidae	Parevander	Parevander xanthomelas	USNM ENT 01587170		CCDB-35898-H08	SICOF472-19		Mexico	15-Oct-1988		Sanger	LEG (Subsample)	0[n]				0[n]
Coleoptera	Cerambycidae	Parhaplothrix	Parhaplothrix szetschuanicus	USNM ENT 01586647		CCDB-35903-C02	SICOF881-19		India	31-Dec-1957	-364	NGS	LEG (Subsample)	355[0n]				355[0n]
Coleoptera	Cerambycidae	Parmenonta	Parmenonta fulvosticta	USNM ENT 01587074		CCDB-35899-H03	SICOF562-19		Mexico	04-Oct-1986	-6	Sanger	LEG (Subsample)	0[n]				0[n]
Coleoptera	Cerambycidae	Parmenonta		USNM ENT 01586689		CCDB-35903-F08	SICOF923-19	BOLD:AED3236	Honduras	20-Oct-1979		NGS	LEG (Subsample)	658[89n]				658[89n]
Coleoptera	Cerambycidae	Paroecus	Paroecus celebensis	USNM ENT 01586658		CCDB-35903-D01	SICOF892-19	BOLD:AED9785	Peru	24-Apr-1939		NGS	LEG (Subsample)	658[50n]				658[50n]
Coleoptera	Cerambycidae	Paroecus	Paroecus rigidus	USNM ENT 01587337		CCDB-35900-F09	SICOF639-19		Panama	24-Jul-1977		Sanger	LEG (Subsample)	0[n]				0[n]
Coleoptera	Cerambycidae	Paromoeocerus		USNM ENT 01586638		CCDB-35903-B05	SICOF872-19	BOLD:AED2762	Uruguay	31-Jan-1971	-30	NGS	LEG (Subsample)	658[89n]				658[89n]
Coleoptera	Cerambycidae	Pelargoderus	Pelargoderus bipunctatus	USNM ENT 01586648		CCDB-35903-C03	SICOF882-19		Indonesia	31-Oct-1973	-30	NGS	LEG (Subsample)	0				0[n]
Coleoptera	Cerambycidae	Pelargoderus	Pelargoderus bipunctatus	USNM ENT 01586649		CCDB-35903-C04	SICOF883-19		Indonesia	31-Oct-1973	-30	NGS	LEG (Subsample)	0				0[n]
Coleoptera	Cerambycidae	Pelargoderus		USNM ENT 00933448		CCDB-30443-H11	SICOA570-18	BOLD:ADW1348	Papua New Guinea	28-Nov-2001	-8	Sanger	LEG (Subsample)	407[0n]				407[0n]
Coleoptera	Cerambycidae	Penaherreraus	Penaherreraus sarryi	USNM ENT 01587017		CCDB-35899-E11	SICOF534-19	BOLD:AEC3630	Bolivia	05-Nov-2007	-8	Sanger	LEG (Subsample)	658[0n]				658[0n]
Coleoptera	Cerambycidae	Penaherreraus	Penaherreraus sarryi	USNM ENT 01587018		CCDB-35899-E12	SICOF535-19	BOLD:AEC3630	Bolivia	05-Nov-2007	-8	Sanger	LEG (Subsample)	658[0n]				658[0n]
Coleoptera	Cerambycidae	Penichroa	Penichroa fasciata	USNM ENT 01584811		CCDB-34783-E05	SICOE1383-19		Morocco	30-Jun-1948		NGS	LEG (Subsample)	658[139n]				658[139n]
Coleoptera	Cerambycidae	Penthea	Penthea scenica	USNM ENT 01586518		CCDB-35901-H03	SICOF752-19		Australia	14-Jan-1972		NGS	WHOLE VOUCHER	429[0n]				429[0n]
Coleoptera	Cerambycidae	Pentheochaetes	Pentheochaetes turbidus	USNM ENT 01587338		CCDB-35900-F10	SICOF640-19	BOLD:AEC8297	Panama	22-May-1996	-11	Sanger	LEG (Subsample)	658[0n]				658[0n]
Coleoptera	Cerambycidae	Pentheochaetes	Pentheochaetes turbidus	USNM ENT 01587339		CCDB-35900-F11	SICOF641-19	BOLD:AEC8297	Panama	22-May-1996	-11	Sanger	LEG (Subsample)	658[0n]				658[0n]
Coleoptera	Cerambycidae	Periboeum	Periboeum obscuricorne	USNM ENT 01584341		CCDB-34778-D10	SICOE901-19	BOLD:AEC0358	Bolivia	05-Nov-2007	-8	Sanger	LEG (Subsample)	628[0n]				628[0n]
Coleoptera	Cerambycidae	Periboeum	Periboeum ocellatum	USNM ENT 01584342		CCDB-34778-D11	SICOE902-19		Bolivia	27-Oct-2007	-4	Sanger	LEG (Subsample)	0[n]				0[n]
Coleoptera	Cerambycidae	Perilasius	Perilasius championi	USNM ENT 01584584		CCDB-34781-A04	SICOE1144-19		Honduras	12-Jul-1976		Sanger	LEG (Subsample)	0			YES	0[n]
Coleoptera	Cerambycidae	Peritapnia	Peritapnia fabra	USNM ENT 01587029		CCDB-35899-F01	SICOF536-19	BOLD:AEK5671	United States	31-Jul-1976	-30	Sanger	LEG (Subsample)	407[0n]				407[0n]
Coleoptera	Cerambycidae	Peritapnia	Peritapnia fabra	USNM ENT 01587036		CCDB-35899-F02	SICOF537-19	BOLD:AEK5671	United States	31-Jul-1980	-30	Sanger	LEG (Subsample)	399[0n]				399[0n]
Coleoptera	Cerambycidae	Petrognatha	Petrognatha gigas	USNM ENT 01586445		CCDB-35901-G04	SICOF741-19		Nigeria	26-Oct-1966	-9	NGS	WHOLE VOUCHER	355[0n]				355[0n]
Coleoptera	Cerambycidae	Petrognatha	Petrognatha gigas	USNM ENT 01586446		CCDB-35901-G05	SICOF742-19	BOLD:AED3265	Cameroon	31-Dec-1959	-364	NGS	WHOLE VOUCHER	658[0n]				658[0n]
Coleoptera	Cerambycidae	Phacellocerina	Phacellocerina limosa	USNM ENT 01586682		CCDB-35903-F01	SICOF916-19		Peru	31-Dec-1938	-60	NGS	LEG (Subsample)	658[139n]				658[139n]
Coleoptera	Cerambycidae	Phaea	Phaea giesberti	USNM ENT 01522625		CCDB-32964-H01	SICOC560-18	BOLD:ACA2305	Nicaragua	11-Jun-2007	-1	Sanger	LEG (Subsample)	658[0n]				658[0n]
Coleoptera	Cerambycidae	Phaea	Phaea giesberti	USNM ENT 01522626		CCDB-32964-H02	SICOC561-18		Nicaragua	11-Jun-2007	-1	Sanger	LEG (Subsample)	307[0n]				307[0n]
Coleoptera	Cerambycidae	Phaula	Phaula thomsonii	USNM ENT 01587055		CCDB-35899-F08	SICOF543-19		Bolivia	31-Dec-2009	-30	Sanger	LEG (Subsample)	407[0n]				407[0n]
Coleoptera	Cerambycidae	Phespia	Phespia corinna	USNM ENT 01584900		CCDB-34784-D11	SICOE1472-19		Panama	12-Jul-1977		Sanger	LEG (Subsample)	0			YES	658[201n]
Coleoptera	Cerambycidae	Phespia	Phespia corinna	USNM ENT 01584901		CCDB-34784-D12	SICOE1473-19		Panama	21-Jun-1971		Sanger	LEG (Subsample)	0[n]				0[n]
Coleoptera	Cerambycidae	Phocibidion	Phocibidion erythrocephalum	USNM ENT 01584723		CCDB-34781-E12	SICOE1200-19		Panama	07-May-1977		Sanger	LEG (Subsample)	0			YES	658[200n]
Coleoptera	Cerambycidae	Phryneta	Phryneta marmorea	USNM ENT 01586513		CCDB-35901-G10	SICOF747-19	BOLD:AEC1895	Madagascar	31-Jan-1974	-30	NGS	WHOLE VOUCHER	550[0n]				550[0n]
Coleoptera	Cerambycidae	Phryneta	Phryneta spinata	USNM ENT 01586512		CCDB-35901-G09	SICOF746-19	BOLD:AED8832	Uganda	31-Dec-1973	-30	NGS	WHOLE VOUCHER	658[89n]				658[89n]
Coleoptera	Cerambycidae	Phymatioderus	Phymatioderus bizonatus	USNM ENT 01584815		CCDB-34783-E09	SICOE1387-19	BOLD:AEB9410	Chile	31-Oct-1950	-30	NGS	LEG (Subsample)	658[0n]				658[0n]
Coleoptera	Cerambycidae	Phymatioderus	Phymatioderus bizonatus	USNM ENT 01584818		CCDB-34783-E12	SICOE1390-19	BOLD:AEB9410	Chile	31-Oct-1950	-30	NGS	LEG (Subsample)	658[89n]				658[89n]
Coleoptera	Cerambycidae	Physocnemum	Physocnemum brevilineum	USNM ENT 01584784		CCDB-34783-C02	SICOE1356-19		United States	31-Jul-1965	-30	NGS	LEG (Subsample)	463[95n]				463[95n]
Coleoptera	Cerambycidae	Piezocera	Piezocera serraticollis	USNM ENT 01584864		CCDB-34784-A11	SICOE1436-19		United States	19-Oct-1985	-2	Sanger	LEG (Subsample)	0			YES	540[89n]
Coleoptera	Cerambycidae	Plagiohammus	Plagiohammus elatus	USNM ENT 01587197		CCDB-35900-B12	SICOF594-19		Honduras	30-Dec-1977		Sanger	LEG (Subsample)	0[n]				0[n]
Coleoptera	Cerambycidae	Plagiohammus	Plagiohammus maculosus	USNM ENT 01587198		CCDB-35900-C01	SICOF595-19		Honduras	22-Apr-1976		Sanger	LEG (Subsample)	296[0n]				296[0n]
Coleoptera	Cerambycidae	Plagiohammus	Plagiohammus spinipennis	USNM ENT 01587199		CCDB-35900-C02	SICOF596-19	BOLD:ABX8883	Mexico	20-Oct-1988	-1	Sanger	LEG (Subsample)	658[0n]				658[0n]
Coleoptera	Cerambycidae	Plagionotus	Plagionotus floralis	USNM ENT 01584123		CCDB-34775-B02	SICOE584-19	BOLD:AED2816	Armenia	25-May-1999		Sanger	LEG (Subsample)	658[0n]				658[0n]
Coleoptera	Cerambycidae	Plagionotus	Plagionotus floralis	USNM ENT 01584124		CCDB-34775-B03	SICOE585-19	BOLD:AED2816	Armenia	25-May-1999		Sanger	LEG (Subsample)	658[0n]				658[0n]
Coleoptera	Cerambycidae	Plagithmysus	Plagithmysus cuneatus	USNM ENT 01584799		CCDB-34783-D05	SICOE1371-19		United States	30-Jun-1954	-29	NGS	LEG (Subsample)	0			YES	658[250n]
Coleoptera	Cerambycidae	Platyarthron	Platyarthron semivittatum	USNM ENT 01584869		CCDB-34784-B04	SICOE1441-19	BOLD:ABY2797	Panama	22-Feb-1999		Sanger	LEG (Subsample)	658[0n]				658[0n]
Coleoptera	Cerambycidae	Platyarthron		USNM ENT 01584870		CCDB-34784-B05	SICOE1442-19	BOLD:ABY2797	Costa Rica	21-Feb-2001		Sanger	LEG (Subsample)	300[0n]				300[0n]
Coleoptera	Cerambycidae	Plectrodera	Plectrodera scalator	USNM ENT 01587200		CCDB-35900-C03	SICOF597-19		United States	30-Jun-1976	-29	Sanger	LEG (Subsample)	407[0n]				407[0n]
Coleoptera	Cerambycidae	Plectrodera	Plectrodera scalator	USNM ENT 01587201		CCDB-35900-C04	SICOF598-19		United States	17-Jun-1976		Sanger	LEG (Subsample)	0[n]				0[n]
Coleoptera	Cerambycidae	Plectromerus	Plectromerus lingafelteri	USNM ENT 01584871		CCDB-34784-B06	SICOE1443-19	BOLD:AEB1754	Dominican Republic	11-Jul-2004		Sanger	LEG (Subsample)	658[0n]				658[0n]
Coleoptera	Cerambycidae	Plectromerus	Plectromerus lingafelteri	USNM ENT 01584872		CCDB-34784-B07	SICOE1444-19	BOLD:AEB1754	Dominican Republic	29-Jun-2004		Sanger	LEG (Subsample)	592[2n]				592[2n]
Coleoptera	Cerambycidae	Plectromerus	Plectromerus unidentatus	USNM ENT 01584160		CCDB-34775-E03	SICOE621-19		Jamaica	24-Apr-1973		Sanger	LEG (Subsample)	658[0n]				658[0n]	Yes
Coleoptera	Cerambycidae	Plectromerus	Plectromerus wappesi	USNM ENT 01584161		CCDB-34775-E04	SICOE622-19		Jamaica	04-May-1973		Sanger	LEG (Subsample)	407[0n]				407[0n]	Yes
Coleoptera	Cerambycidae	Plinthocoelium	Plinthocoelium sapphirum	USNM ENT 01568865		CCDB-34772-D05	SICOE326-19		United States	27-Jul-1983		Sanger	LEG (Subsample)	0[n]				0[n]
Coleoptera	Cerambycidae	Plinthocoelium	Plinthocoelium suaveolens	USNM ENT 01568866		CCDB-34772-D06	SICOE327-19	BOLD:AEB9468	United States	18-Jul-1984	-8	Sanger	LEG (Subsample)	658[0n]				658[0n]
Coleoptera	Cerambycidae	Plionoma	Plionoma rubens	USNM ENT 01587171		CCDB-35898-H09	SICOF473-19		United States	19-Jun-1998		Sanger	LEG (Subsample)	0			YES	463[200n]
Coleoptera	Cerambycidae	Plionoma	Plionoma suturalis	USNM ENT 01587172		CCDB-35898-H10	SICOF474-19		United States	19-Jun-1998		Sanger	LEG (Subsample)	0[n]				0[n]
Coleoptera	Cerambycidae	Plocaederus	Plocaederus confusus	USNM ENT 01568901		CCDB-34772-G05	SICOE362-19		Bolivia	01-Nov-2007		Sanger	LEG (Subsample)	0[n]				0[n]
Coleoptera	Cerambycidae	Plocaederus	Plocaederus confusus	USNM ENT 01568902		CCDB-34772-G06	SICOE363-19	BOLD:AEB9948	Bolivia	01-Nov-2007		Sanger	LEG (Subsample)	658[0n]				658[0n]
Coleoptera	Cerambycidae	Poecilobrium		USNM ENT 01584809		CCDB-34783-E03	SICOE1381-19		United States	05-May-1932		NGS	LEG (Subsample)	0[n]				0[n]
Coleoptera	Cerambycidae	Poecilopeplus	Poecilopeplus intricatus	USNM ENT 01587173		CCDB-35898-H11	SICOF475-19	BOLD:AED9592	Bolivia	27-Oct-2007	-4	Sanger	LEG (Subsample)	658[0n]				658[0n]
Coleoptera	Cerambycidae	Poeciloxestia	Poeciloxestia lateralis	USNM ENT 01568903		CCDB-34772-G07	SICOE364-19		Bolivia	08-Nov-2002	-7	Sanger	LEG (Subsample)	0[n]				0[n]
Coleoptera	Cerambycidae	Poeciloxestia	Poeciloxestia lateralis	USNM ENT 01568904		CCDB-34772-G08	SICOE365-19		Bolivia	08-Dec-2009	-4	Sanger	LEG (Subsample)	407[0n]				407[0n]
Coleoptera	Cerambycidae	Polyzonus	Polyzonus fasciatus	USNM ENT 01568875		CCDB-34772-E03	SICOE336-19	BOLD:AED7115	Russia	18-Aug-1973	-9	Sanger	LEG (Subsample)	407[0n]				407[0n]
Coleoptera	Cerambycidae	Potemnemus		USNM ENT 01587202		CCDB-35900-C05	SICOF599-19		United States	21-Jun-2001		Sanger	LEG (Subsample)	407[0n]				407[0n]
Coleoptera	Cerambycidae	Potemnemus		USNM ENT 01587203		CCDB-35900-C06	SICOF600-19		United States	21-Jun-2001		Sanger	LEG (Subsample)	0[n]				0[n]
Coleoptera	Cerambycidae	Praemallaspis	Praemallaspis argodi	USNM ENT 01522568		CCDB-32964-C04	SICOC503-18		Costa Rica	14-Aug-1976	-4	Sanger	LEG (Subsample)	0[n]				0[n]
Coleoptera	Cerambycidae	Praemallaspis	Praemallaspis rhombodera	USNM ENT 01522569		CCDB-32964-C05	SICOC504-18	BOLD:ABY2970	Panama	30-Apr-1992		Sanger	LEG (Subsample)	658[0n]				658[0n]
Coleoptera	Cerambycidae	Praxithea	Praxithea derourei	USNM ENT 01584940		CCDB-34784-H03	SICOE1512-19	BOLD:AEB2204	Bolivia	05-Nov-2007	-8	Sanger	LEG (Subsample)	658[0n]				658[0n]
Coleoptera	Cerambycidae	Praxithea	Praxithea derourei	USNM ENT 01584941		CCDB-34784-H04	SICOE1513-19	BOLD:AEB6928	Bolivia	05-Nov-2007	-8	Sanger	LEG (Subsample)	658[0n]				658[0n]
Coleoptera	Cerambycidae	Prionoplus	Prionoplus reticularis	USNM ENT 01522573		CCDB-32964-C09	SICOC508-18	BOLD:AAX8000	New Zealand	14-Feb-2001		Sanger	LEG (Subsample)	658[0n]				658[0n]
Coleoptera	Cerambycidae	Prionoplus	Prionoplus reticularis	USNM ENT 01522574		CCDB-32964-C10	SICOC509-18	BOLD:AAX8000	New Zealand	16-Jan-2004		Sanger	LEG (Subsample)	658[0n]				658[0n]
Coleoptera	Cerambycidae	Priscilla	Priscilla hypsiomoides	USNM ENT 01587082		CCDB-35899-H11	SICOF570-19	BOLD:ACA2413	Costa Rica	18-Jul-1994		Sanger	LEG (Subsample)	0			YES	658[89n]
Coleoptera	Cerambycidae	Priscilla	Priscilla hypsiomoides	USNM ENT 01586696		CCDB-35903-G03	SICOF930-19		Bolivia	10-May-1951		NGS	LEG (Subsample)	277[0n]				277[0n]
Coleoptera	Cerambycidae	Pronoplon	Pronoplon rubriceps	USNM ENT 01584605		CCDB-34781-C01	SICOE1165-19	BOLD:AEB8298	Bolivia	22-Nov-2001	-7	Sanger	LEG (Subsample)	658[0n]				658[0n]
Coleoptera	Cerambycidae	Pronuba	Pronuba incognita	USNM ENT 01584172		CCDB-34775-F07	SICOE637-19	BOLD:AEB6304	Panama	21-May-1999		Sanger	LEG (Subsample)	658[0n]				658[0n]
Coleoptera	Cerambycidae	Pronuba	Pronuba incognita	USNM ENT 01584173		CCDB-34775-F08	SICOE638-19	BOLD:AEB6305	Panama	02-Jun-1992		Sanger	LEG (Subsample)	658[0n]				658[0n]
Coleoptera	Cerambycidae	Prosoplus	Prosoplus albofasciatus	USNM ENT 00933449		CCDB-30443-H09	SICOA568-18	BOLD:ADO8323	Papua New Guinea	27-Aug-2001	-11	Sanger	LEG (Subsample)	658[0n]				658[0n]
Coleoptera	Cerambycidae	Protomallocera	Protomallocera hilairei	USNM ENT 01584343		CCDB-34778-D12	SICOE903-19	BOLD:AEB7207	Bolivia	05-Nov-2007	-8	Sanger	LEG (Subsample)	403[0n]				403[0n]
Coleoptera	Cerambycidae	Protomallocera	Protomallocera hilairei	USNM ENT 01584344		CCDB-34778-E01	SICOE904-19	BOLD:AEB7207	Bolivia	05-Nov-2007	-8	Sanger	LEG (Subsample)	658[0n]				658[0n]
Coleoptera	Cerambycidae	Psalidognathus	Psalidognathus modestus	USNM ENT 01522581		CCDB-32964-D05	SICOC516-18	BOLD:ADU0618	Panama	14-May-1999	-2	Sanger	LEG (Subsample)	658[0n]				658[0n]
Coleoptera	Cerambycidae	Psalidognathus	Psalidognathus modestus	USNM ENT 01522582		CCDB-32964-D06	SICOC517-18		Panama	28-May-1984	-6	Sanger	LEG (Subsample)	0[n]				0[n]
Coleoptera	Cerambycidae	Psapharochrus	Psapharochrus circumflex	USNM ENT 01522619		CCDB-32964-G07	SICOC554-18	BOLD:ACK6810	Nicaragua	11-Jun-2007	-1	Sanger	LEG (Subsample)	658[0n]				658[0n]
Coleoptera	Cerambycidae	Psapharochrus	Psapharochrus circumflex	USNM ENT 01522620		CCDB-32964-G08	SICOC555-18	BOLD:ACK6810	Nicaragua	11-Jun-2007	-1	Sanger	LEG (Subsample)	658[0n]				658[0n]
Coleoptera	Cerambycidae	Psephactus	Psephactus remiger	USNM ENT 01568464		CCDB-33583-B06	SICOE018-19	BOLD:AEB4189	Japan	21-Jun-1979		Sanger	LEG (Subsample)	658[0n]				658[0n]
Coleoptera	Cerambycidae	Psephactus	Psephactus remiger	USNM ENT 01568465		CCDB-33583-B07	SICOE019-19		Japan	31-Jul-1976	-30	Sanger	LEG (Subsample)	0[n]				0[n]
Coleoptera	Cerambycidae	Pseudaethomerus	Pseudaethomerus lacordairei	USNM ENT 01587050		CCDB-35899-F03	SICOF538-19		Peru	30-Sep-1984	-29	Sanger	LEG (Subsample)	0[n]				0[n]
Coleoptera	Cerambycidae	Pseudaethomerus	Pseudaethomerus lacordairei	USNM ENT 01587051		CCDB-35899-F04	SICOF539-19	BOLD:AEC6402	Peru	20-Jul-1990	-26	Sanger	LEG (Subsample)	657[0n]				657[0n]
Coleoptera	Cerambycidae	Pseudonemophas	Pseudonemophas versteegi	USNM ENT 01586608		CCDB-35902-G10	SICOF842-19	BOLD:AED3453	India	31-Dec-1932	-365	NGS	LEG (Subsample)	658[97n]				658[97n]
Coleoptera	Cerambycidae	Pseudoperiboeum	Pseudoperiboeum lengi	USNM ENT 01584345		CCDB-34778-E02	SICOE905-19	BOLD:AEB8100	United States	17-Aug-1979		Sanger	LEG (Subsample)	658[0n]				658[0n]
Coleoptera	Cerambycidae	Pseudoperiboeum	Pseudoperiboeum subarmatum	USNM ENT 01584346		CCDB-34778-E03	SICOE906-19	BOLD:ABX2705	Mexico	19-Jul-1993	-10	Sanger	LEG (Subsample)	558[0n]				558[0n]
Coleoptera	Cerambycidae	Pseudotypocerus	Pseudotypocerus ater	USNM ENT 01568521		CCDB-33583-G03	SICOE075-19		Costa Rica	07-Jun-1980	-3	Sanger	LEG (Subsample)	0			YES	0[n]
Coleoptera	Cerambycidae	Pseudotypocerus	Pseudotypocerus ater	USNM ENT 01568522		CCDB-33583-G04	SICOE076-19		Costa Rica	07-Jun-1980	-3	Sanger	LEG (Subsample)	217[0n]				217[0n]
Coleoptera	Cerambycidae	Psiloibidion	Psiloibidion leucogramma	USNM ENT 01584724		CCDB-34781-F01	SICOE1201-19	BOLD:AEB9688	Bolivia	27-Oct-2007	-4	Sanger	LEG (Subsample)	658[0n]				658[0n]
Coleoptera	Cerambycidae	Psiloibidion	Psiloibidion leucogramma	USNM ENT 01584725		CCDB-34781-F02	SICOE1202-19	BOLD:AEB9688	Bolivia	27-Oct-2007	-4	Sanger	LEG (Subsample)	658[0n]				658[0n]
Coleoptera	Cerambycidae	Psyrassa	Psyrassa subpicea	USNM ENT 01522601		CCDB-32964-F01	SICOC536-18	BOLD:ADT1985	Nicaragua	11-Jun-2007	-1	Sanger	LEG (Subsample)	658[0n]				658[0n]
Coleoptera	Cerambycidae	Psyrassa	Psyrassa testacea	USNM ENT 01522600		CCDB-32964-E12	SICOC535-18	BOLD:ABY2523	Nicaragua	17-Jun-2007	-1	Sanger	LEG (Subsample)	658[0n]				658[0n]
Coleoptera	Cerambycidae	Pteroplatus	Pteroplatus adustus	USNM ENT 01584880		CCDB-34784-C03	SICOE1452-19		Bolivia	17-Mar-1972		Sanger	LEG (Subsample)	0[n]				0[n]
Coleoptera	Cerambycidae	Pteroplatus	Pteroplatus simulans	USNM ENT 01584881		CCDB-34784-C04	SICOE1453-19		Bolivia	18-Mar-2003	-17	Sanger	LEG (Subsample)	403[0n]				403[0n]
Coleoptera	Cerambycidae	Ptychodes	Ptychodes politus	USNM ENT 01522613		CCDB-32964-G01	SICOC548-18	BOLD:ABY1245	Nicaragua	14-Jun-2007		Sanger	LEG (Subsample)	658[0n]				658[0n]
Coleoptera	Cerambycidae	Ptychodes	Ptychodes politus	USNM ENT 01522614		CCDB-32964-G02	SICOC549-18	BOLD:ABY1245	Nicaragua	14-Jun-2007		Sanger	LEG (Subsample)	658[0n]				658[0n]
Coleoptera	Cerambycidae	Ptycholaemus	Ptycholaemus troberti	USNM ENT 01568905		CCDB-34772-G09	SICOE366-19		Democratic Republic of the Congo	31-Oct-1976	-30	Sanger	LEG (Subsample)	0			YES	658[250n]
Coleoptera	Cerambycidae	Ptycholaemus	Ptycholaemus troberti	USNM ENT 01568906		CCDB-34772-G10	SICOE367-19		Democratic Republic of the Congo	31-Oct-1976	-30	Sanger	LEG (Subsample)	0[n]				0[n]
Coleoptera	Cerambycidae	Pygmodeon	Pygmodeon involutum	USNM ENT 01584726		CCDB-34781-F03	SICOE1203-19	BOLD:AEC0773	Bolivia	05-Nov-2007	-8	Sanger	LEG (Subsample)	658[0n]				658[0n]
Coleoptera	Cerambycidae	Pygmodeon	Pygmodeon involutum	USNM ENT 01584727		CCDB-34781-F04	SICOE1204-19	BOLD:AEC0773	Bolivia	05-Nov-2007	-8	Sanger	LEG (Subsample)	658[0n]				658[0n]
Coleoptera	Cerambycidae	Pyrestes	Pyrestes dohertii	USNM ENT 01522635		CCDB-32964-H11	SICOC570-18		Nepal	13-May-2000		Sanger	LEG (Subsample)	307[0n]				307[0n]
Coleoptera	Cerambycidae	Pyrestes	Pyrestes rugicollis	USNM ENT 01584873		CCDB-34784-B08	SICOE1445-19	BOLD:AEB1025		08-May-2012		Sanger	LEG (Subsample)	658[0n]				658[0n]
Coleoptera	Cerambycidae	Pyrestes	Pyrestes rugicollis	USNM ENT 01584874		CCDB-34784-B09	SICOE1446-19	BOLD:AEB1025		08-May-2012		Sanger	LEG (Subsample)	658[0n]				658[0n]
Coleoptera	Cerambycidae	Pyrrhona	Pyrrhona laeticolor	USNM ENT 01568523		CCDB-33583-G05	SICOE077-19	BOLD:AEA8367	Japan	31-May-1980	-30	Sanger	LEG (Subsample)	658[0n]				658[0n]
Coleoptera	Cerambycidae	Pyrrhona	Pyrrhona laeticolor	USNM ENT 01568524		CCDB-33583-G06	SICOE078-19	BOLD:AEA8367	Japan	31-May-1980	-30	Sanger	LEG (Subsample)	658[1n]				658[1n]
Coleoptera	Cerambycidae	Recchia	Recchia albicans	USNM ENT 01587056		CCDB-35899-F09	SICOF544-19	BOLD:AEC2376	Bolivia	27-Oct-2007	-4	Sanger	LEG (Subsample)	658[0n]				658[0n]
Coleoptera	Cerambycidae	Recchia	Recchia gemignanii	USNM ENT 01587057		CCDB-35899-F10	SICOF545-19	BOLD:AEC6218	Bolivia	05-Nov-2007	-8	Sanger	LEG (Subsample)	658[0n]				658[0n]
Coleoptera	Cerambycidae	Retrachydes	Retrachydes thoracicus	USNM ENT 01586633		CCDB-35903-A12	SICOF867-19	BOLD:ADD8151	Argentina	31-Dec-1973	-30	NGS	LEG (Subsample)	658[0n]				658[0n]
Coleoptera	Cerambycidae	Retrachydes	Retrachydes thoracicus	USNM ENT 01586634		CCDB-35903-B01	SICOF868-19	BOLD:AED9606	Argentina	31-Dec-1973	-30	NGS	LEG (Subsample)	658[0n]				658[0n]
Coleoptera	Cerambycidae	Rhaphipodus	Rhaphipodus suturalis	USNM ENT 01522583		CCDB-32964-D07	SICOC518-18	BOLD:ADU9699	Malaysia	06-Mar-2008		Sanger	LEG (Subsample)	658[0n]				658[0n]
Coleoptera	Cerambycidae	Rhinotragus	Rhinotragus dorsiger	USNM ENT 01584838		CCDB-34783-G08	SICOE1410-19		Panama	31-Oct-1942	-30	NGS	LEG (Subsample)	133			YES	463[200n]
Coleoptera	Cerambycidae	Rhomboidederes	Rhomboidederes iuba	USNM ENT 01584347		CCDB-34778-E04	SICOE907-19	BOLD:AEB8905	Bolivia	03-Oct-2007	-3	Sanger	LEG (Subsample)	658[0n]				658[0n]
Coleoptera	Cerambycidae	Rhomboidederes	Rhomboidederes iuba	USNM ENT 01584348		CCDB-34778-E05	SICOE908-19	BOLD:AEB8905	Bolivia	15-Oct-2007	-5	Sanger	LEG (Subsample)	658[0n]				658[0n]
Coleoptera	Cerambycidae	Rhopalizus	Rhopalizus euporidus	USNM ENT 01568877		CCDB-34772-E05	SICOE338-19		Democratic Republic of the Congo	31-Oct-1968	-30	Sanger	LEG (Subsample)	0			YES	325[50n]
Coleoptera	Cerambycidae	Rhopalophora	Rhopalophora meeskei	USNM ENT 01584916		CCDB-34784-F03	SICOE1488-19	BOLD:AEB4166	United States	23-Aug-2015		Sanger	LEG (Subsample)	658[0n]				658[0n]
Coleoptera	Cerambycidae	Rhopalophora	Rhopalophora meeskei	USNM ENT 01584917		CCDB-34784-F04	SICOE1489-19		United States	18-Aug-2015		Sanger	LEG (Subsample)	403[0n]				403[0n]
Coleoptera	Cerambycidae	Rhysium	Rhysium bimaculatum	USNM ENT 01584823		CCDB-34783-F05	SICOE1395-19		Peru	30-Sep-1940	-29	NGS	LEG (Subsample)	658[176n]				658[176n]
Coleoptera	Cerambycidae	Rhytidodera	Rhytidodera bowringii	USNM ENT 01568907		CCDB-34772-G11	SICOE368-19		Indonesia	31-Oct-1975	-30	Sanger	LEG (Subsample)	0[n]				0[n]
Coleoptera	Cerambycidae	Rhytidodera	Rhytidodera bowringii	USNM ENT 01568908		CCDB-34772-G12	SICOE369-19			30-Jun-2011	-29	Sanger	LEG (Subsample)	407[0n]				407[0n]
Coleoptera	Cerambycidae	Ropica	Ropica palauana	USNM ENT 01586521		CCDB-35901-H06	SICOF755-19		Palau	25-Jan-1948		NGS	WHOLE VOUCHER	0			YES	145[0n]
Coleoptera	Cerambycidae	Ropica	Ropica palauana	USNM ENT 01586522		CCDB-35901-H07	SICOF756-19		Palau	17-Jan-1948		NGS	WHOLE VOUCHER	325[50n]				325[50n]
Coleoptera	Cerambycidae	Rosalba		USNM ENT 01587068		CCDB-35899-G09	SICOF556-19		Bolivia	05-Nov-2007	-8	Sanger	LEG (Subsample)	350[0n]				350[0n]
Coleoptera	Cerambycidae	Rosalba		USNM ENT 01587069		CCDB-35899-G10	SICOF557-19		Bolivia	05-Nov-2007	-8	Sanger	LEG (Subsample)	282[0n]				282[0n]
Coleoptera	Cerambycidae	Rosenbergia	Rosenbergia exigua	USNM ENT 01586609		CCDB-35902-G11	SICOF843-19		Papua New Guinea	31-Dec-1939	-364	NGS	LEG (Subsample)	654[177n]				654[177n]
Coleoptera	Cerambycidae	Rosenbergia	Rosenbergia weiskei	USNM ENT 01587204		CCDB-35900-C07	SICOF601-19		Papua New Guinea	30-Apr-1981	-29	Sanger	LEG (Subsample)	0[n]				0[n]
Coleoptera	Cerambycidae	Sagridola	Sagridola maculosa	USNM ENT 01584761		CCDB-34783-A03	SICOE1333-19	BOLD:AEB8161	Madagascar	31-Aug-1889	-122	NGS	LEG (Subsample)	658[0n]				658[0n]
Coleoptera	Cerambycidae	Sarifer	Sarifer seabrai	USNM ENT 01522575		CCDB-32964-C11	SICOC510-18		Dominican Republic	17-Jul-2004		Sanger	LEG (Subsample)	0[n]				0[n]
Coleoptera	Cerambycidae	Sarifer		USNM ENT 01522576		CCDB-32964-C12	SICOC511-18		Dominican Republic	19-Jun-2010		Sanger	LEG (Subsample)	658[0n]				658[0n]	Yes
Coleoptera	Cerambycidae	Sarmydus	Sarmydus antennatus	USNM ENT 01568466		CCDB-33583-B08	SICOE020-19		China	26-May-1980	-4	Sanger	LEG (Subsample)	0			YES	658[251n]
Coleoptera	Cerambycidae	Sarmydus	Sarmydus antennatus	USNM ENT 01568467		CCDB-33583-B09	SICOE021-19		China	26-May-1980	-4	Sanger	LEG (Subsample)	0[n]				0[n]
Coleoptera	Cerambycidae	Scatopyrodes	Scatopyrodes beltii	USNM ENT 01522570		CCDB-32964-C06	SICOC505-18		Costa Rica	15-Jul-1998		Sanger	LEG (Subsample)	0[n]				0[n]
Coleoptera	Cerambycidae	Scatopyrodes	Scatopyrodes beltii	USNM ENT 01522571		CCDB-32964-C07	SICOC506-18		Costa Rica	31-May-1995	-30	Sanger	LEG (Subsample)	307[0n]				307[0n]
Coleoptera	Cerambycidae	Sceleocantha	Sceleocantha glabricollis	USNM ENT 01584772		CCDB-34783-B02	SICOE1344-19		Australia	17-Jan-1957		NGS	LEG (Subsample)	658[200n]				658[200n]
Coleoptera	Cerambycidae	Schizax	Schizax senax	USNM ENT 01587174		CCDB-35900-A01	SICOF571-19		United States	28-Feb-1980	-27	Sanger	LEG (Subsample)	407[0n]				407[0n]
Coleoptera	Cerambycidae	Schizax	Schizax senax	USNM ENT 01587175		CCDB-35900-A02	SICOF572-19		United States	28-Feb-1980	-27	Sanger	LEG (Subsample)	0[n]				0[n]
Coleoptera	Cerambycidae	Sclethrus	Sclethrus newmani	USNM ENT 01584800		CCDB-34783-D06	SICOE1372-19		Philippines	11-Apr-1931		NGS	LEG (Subsample)	658[200n]				658[200n]
Coleoptera	Cerambycidae	Scopanta		USNM ENT 01568525		CCDB-33583-G07	SICOE079-19	BOLD:AEB6947	Madagascar	24-Mar-1990	-4	Sanger	LEG (Subsample)	658[0n]				658[0n]
Coleoptera	Cerambycidae	Scopanta		USNM ENT 01568526		CCDB-33583-G08	SICOE080-19		Madagascar	24-Mar-1990	-4	Sanger	LEG (Subsample)	0[n]				0[n]
Coleoptera	Cerambycidae	Sinostrangalis	Sinostrangalis ikedai	USNM ENT 01568527		CCDB-33583-G09	SICOE081-19	BOLD:AEA8980		27-Jun-2011	-14	Sanger	LEG (Subsample)	658[0n]				658[0n]
Coleoptera	Cerambycidae	Sinostrangalis	Sinostrangalis ikedai	USNM ENT 01568528		CCDB-33583-G10	SICOE082-19	BOLD:AEA8980		27-Jun-2011	-14	Sanger	LEG (Subsample)	658[0n]				658[0n]
Coleoptera	Cerambycidae	Smodicum	Smodicum cucujiforme	USNM ENT 01584918		CCDB-34784-F05	SICOE1490-19		United States	23-Jun-2006		Sanger	LEG (Subsample)	0[n]				0[n]
Coleoptera	Cerambycidae	Smodicum	Smodicum cucujiforme	USNM ENT 01584919		CCDB-34784-F06	SICOE1491-19	BOLD:ABW6163	United States	23-Jun-2006		Sanger	LEG (Subsample)	403[0n]				403[0n]
Coleoptera	Cerambycidae	Solenoptera	Solenoptera bilineata	USNM ENT 01522588		CCDB-32964-D12	SICOC523-18		British Virgin Islands	17-Jul-1985		Sanger	LEG (Subsample)	207[2n]				207[2n]	Yes
Coleoptera	Cerambycidae	Solenoptera	Solenoptera dominicensis	USNM ENT 01522589		CCDB-32964-E01	SICOC524-18		Dominican Republic	01-Jul-2005		Sanger	LEG (Subsample)	407[1n]				407[1n]
Coleoptera	Cerambycidae	Sphaenothecus	Sphaenothecus bilineatus	USNM ENT 01587182		CCDB-35900-A09	SICOF579-19	BOLD:AED0773	United States	28-Nov-1993		Sanger	LEG (Subsample)	658[0n]				658[0n]
Coleoptera	Cerambycidae	Sphaenothecus	Sphaenothecus bilineatus	USNM ENT 01587183		CCDB-35900-A10	SICOF580-19	BOLD:AED0773	United States	28-Sep-1993		Sanger	LEG (Subsample)	658[0n]				658[0n]
Coleoptera	Cerambycidae	Sphaenothecus	Sphaenothecus bivittata	USNM ENT 01587176		CCDB-35900-A03	SICOF573-19	BOLD:AED0773	United States	05-Oct-2010		Sanger	LEG (Subsample)	658[0n]				658[0n]
Coleoptera	Cerambycidae	Sphaenothecus	Sphaenothecus bivittata	USNM ENT 01587177		CCDB-35900-A04	SICOF574-19	BOLD:AED0773	United States	05-Oct-2010		Sanger	LEG (Subsample)	658[0n]				658[0n]
Coleoptera	Cerambycidae	Sphaerion	Sphaerion exutum	USNM ENT 01584349		CCDB-34778-E06	SICOE909-19	BOLD:AEB8390	Bolivia	08-Nov-2007	-2	Sanger	LEG (Subsample)	658[0n]				658[0n]
Coleoptera	Cerambycidae	Sphaerion	Sphaerion sladeni	USNM ENT 01584350		CCDB-34778-E07	SICOE910-19	BOLD:AEB8391	Bolivia	14-Nov-2003	-11	Sanger	LEG (Subsample)	658[0n]				658[0n]
Coleoptera	Cerambycidae	Sphaerionillum	Sphaerionillum pictum	USNM ENT 01584351		CCDB-34778-E08	SICOE911-19		Mexico	30-May-2002		Sanger	LEG (Subsample)	403[0n]				403[0n]
Coleoptera	Cerambycidae	Sphaerionillum	Sphaerionillum pictum	USNM ENT 01584352		CCDB-34778-E09	SICOE912-19		Guatemala	09-Jun-1991	-1	Sanger	LEG (Subsample)	275[0n]				275[0n]
Coleoptera	Cerambycidae	Sphagoeme	Sphagoeme sahlbergi	USNM ENT 01584858		CCDB-34784-A05	SICOE1430-19	BOLD:AEB0083	Bolivia	27-Oct-2007	-4	Sanger	LEG (Subsample)	658[0n]				658[0n]
Coleoptera	Cerambycidae	Sphagoeme	Sphagoeme sahlbergi	USNM ENT 01584859		CCDB-34784-A06	SICOE1431-19	BOLD:AEB0083	Bolivia	27-Oct-2007	-4	Sanger	LEG (Subsample)	658[0n]				658[0n]
Coleoptera	Cerambycidae	Sphecomorpha	Sphecomorpha murina	USNM ENT 01584839		CCDB-34783-G09	SICOE1411-19		Bolivia	30-Nov-1960	-29	NGS	LEG (Subsample)	658[200n]				658[200n]
Coleoptera	Cerambycidae	Spinimegopis	Spinimegopis cingalensis	USNM ENT 01568462		CCDB-33583-B04	SICOE016-19		Sri Lanka	01-Oct-1973		Sanger	LEG (Subsample)	0			YES	133[0n]
Coleoptera	Cerambycidae	Steirastoma	Steirastoma histrionica	USNM ENT 01522617		CCDB-32964-G05	SICOC552-18	BOLD:ADS3156	Nicaragua	10-Jun-2007		Sanger	LEG (Subsample)	658[0n]				658[0n]
Coleoptera	Cerambycidae	Steirastoma	Steirastoma histrionica	USNM ENT 01522618		CCDB-32964-G06	SICOC553-18	BOLD:ABX9954	Nicaragua	10-Jun-2007		Sanger	LEG (Subsample)	658[0n]				658[0n]
Coleoptera	Cerambycidae	Stenaspis	Stenaspis solitaria	USNM ENT 01587178		CCDB-35900-A05	SICOF575-19	BOLD:AEC7424	United States	16-Jul-2001		Sanger	LEG (Subsample)	623[0n]				623[0n]
Coleoptera	Cerambycidae	Stenaspis	Stenaspis solitaria	USNM ENT 01587179		CCDB-35900-A06	SICOF576-19	BOLD:AEC7423	United States	03-Jul-2000	-1	Sanger	LEG (Subsample)	658[0n]				658[0n]
Coleoptera	Cerambycidae	Stenelaphus	Stenelaphus alienus	USNM ENT 01584353		CCDB-34778-E10	SICOE913-19	BOLD:AEB8835	United States	20-Jul-2001		Sanger	LEG (Subsample)	658[0n]				658[0n]
Coleoptera	Cerambycidae	Stenelaphus	Stenelaphus alienus	USNM ENT 01584354		CCDB-34778-E11	SICOE914-19		United States	31-Jul-1982	-30	Sanger	LEG (Subsample)	307[0n]				307[0n]
Coleoptera	Cerambycidae	Stenelytrana	Stenelytrana emarginata	USNM ENT 01568529		CCDB-33583-G11	SICOE083-19		United States	10-Aug-1989		Sanger	LEG (Subsample)	407[0n]				407[0n]
Coleoptera	Cerambycidae	Stenelytrana	Stenelytrana emarginata	USNM ENT 01568530		CCDB-33583-G12	SICOE084-19		United States	10-Aug-1989		Sanger	LEG (Subsample)	0[n]				0[n]
Coleoptera	Cerambycidae	Stenhomalus	Stenhomalus takaosanus	USNM ENT 01584746		CCDB-34781-G11	SICOE1223-19		Japan	24-Jun-1971		Sanger	LEG (Subsample)	0			YES	550[89n]
Coleoptera	Cerambycidae	Stenhomalus	Stenhomalus takaosanus	USNM ENT 01584747		CCDB-34781-G12	SICOE1224-19		Japan	24-Jun-1971		Sanger	LEG (Subsample)	0[n]				0[n]
Coleoptera	Cerambycidae	Stenobatyle	Stenobatyle eburata	USNM ENT 01587180		CCDB-35900-A07	SICOF577-19		Mexico	19-Jul-1993	-10	Sanger	LEG (Subsample)	0			YES	540[200n]
Coleoptera	Cerambycidae	Stenobatyle	Stenobatyle miniaticollis	USNM ENT 01587181		CCDB-35900-A08	SICOF578-19		Mexico	19-Jul-1993	-10	Sanger	LEG (Subsample)	0[n]				0[n]
Coleoptera	Cerambycidae	Stenodontes	Stenodontes chevrolati	USNM ENT 01522572		CCDB-32964-C08	SICOC507-18	BOLD:ADV5574	Venezuela	15-Apr-1981		Sanger	LEG (Subsample)	658[0n]				658[0n]
Coleoptera	Cerambycidae	Stenodryas	Stenodryas clavigera	USNM ENT 01584748		CCDB-34781-H01	SICOE1225-19	BOLD:AEI0942	Japan	26-Jul-1972		Sanger	LEG (Subsample)	407[0n]				407[0n]
Coleoptera	Cerambycidae	Stenoidion	Stenoidion corallinum	USNM ENT 01584728		CCDB-34781-F05	SICOE1205-19		Bolivia	27-Oct-2007	-4	Sanger	LEG (Subsample)	0			YES	658[200n]
Coleoptera	Cerambycidae	Stenoleptura	Stenoleptura producticollis	USNM ENT 01568531		CCDB-33583-H01	SICOE085-19	BOLD:AEB4540	Malaysia	18-Mar-2011		Sanger	LEG (Subsample)	654[0n]				654[0n]
Coleoptera	Cerambycidae	Stenoleptura	Stenoleptura producticollis	USNM ENT 01568532		CCDB-33583-H02	SICOE086-19	BOLD:AEB4540	Malaysia	01-Apr-2009		Sanger	LEG (Subsample)	658[0n]				658[0n]
Coleoptera	Cerambycidae	Stenolis	Stenolis calligramma	USNM ENT 01587340		CCDB-35900-F12	SICOF642-19		Costa Rica	24-Jul-1977		Sanger	LEG (Subsample)	307[0n]				307[0n]
Coleoptera	Cerambycidae	Stenolis	Stenolis inclusa	USNM ENT 01587341		CCDB-35900-G01	SICOF643-19	BOLD:AED0303	Panama	13-May-1999	-3	Sanger	LEG (Subsample)	658[0n]				658[0n]
Coleoptera	Cerambycidae	Stenosphenus	Stenosphenus cribripennis	USNM ENT 01522604		CCDB-32964-F04	SICOC539-18	BOLD:ABY2586	Nicaragua	11-Jun-2007	-1	Sanger	LEG (Subsample)	658[0n]				658[0n]
Coleoptera	Cerambycidae	Stenosphenus	Stenosphenus ochraceus	USNM ENT 01522603		CCDB-32964-F03	SICOC538-18	BOLD:ABY2291	Nicaragua	11-Jun-2007	-1	Sanger	LEG (Subsample)	658[0n]				658[0n]
Coleoptera	Cerambycidae	Stenostrophia	Stenostrophia coquilletti	USNM ENT 01568533		CCDB-33583-H03	SICOE087-19		United States	19-May-1993		Sanger	LEG (Subsample)	0[n]				0[n]
Coleoptera	Cerambycidae	Stenostrophia	Stenostrophia coquilletti	USNM ENT 01568534		CCDB-33583-H04	SICOE088-19	BOLD:AEB6700	United States	18-Aug-1994		Sanger	LEG (Subsample)	658[0n]				658[0n]
Coleoptera	Cerambycidae	Stenygra	Stenygra histrio	USNM ENT 01584606		CCDB-34781-C02	SICOE1166-19		Mexico	19-Jul-1993	-10	Sanger	LEG (Subsample)	0			YES	540[89n]
Coleoptera	Cerambycidae	Stenygra	Stenygra histrio	USNM ENT 01584607		CCDB-34781-C03	SICOE1167-19		Mexico	19-Jul-1993	-10	Sanger	LEG (Subsample)	0[n]				0[n]
Coleoptera	Cerambycidae	Stenygrinum	Stenygrinum quadrinotatum	USNM ENT 01584828		CCDB-34783-F10	SICOE1400-19	BOLD:AED7992	Japan	31-Jul-1967	-30	NGS	LEG (Subsample)	658[95n]				658[95n]
Coleoptera	Cerambycidae	Sternacanthus	Sternacanthus picticornis	USNM ENT 01586635		CCDB-35903-B02	SICOF869-19	BOLD:AED1789	Colombia	27-Feb-1921	-26	NGS	LEG (Subsample)	658[50n]				658[50n]
Coleoptera	Cerambycidae	Sternidius	Sternidius chemsaki	USNM ENT 01587227		CCDB-35900-E06	SICOF624-19	BOLD:AEC7481	United States	17-Jul-2001		Sanger	LEG (Subsample)	658[0n]				658[0n]
Coleoptera	Cerambycidae	Sternidius	Sternidius decorus	USNM ENT 01587228		CCDB-35900-E07	SICOF625-19	BOLD:AEC7482	United States	20-Jul-2001		Sanger	LEG (Subsample)	658[0n]				658[0n]
Coleoptera	Cerambycidae	Stizocera	Stizocera consobrina	USNM ENT 01584355		CCDB-34778-E12	SICOE915-19	BOLD:AEC1149	Bolivia	05-Nov-2007	-8	Sanger	LEG (Subsample)	658[0n]				658[0n]
Coleoptera	Cerambycidae	Stizocera	Stizocera poeyi	USNM ENT 01584356		CCDB-34778-F01	SICOE916-19		Bolivia	27-Oct-2007	-4	Sanger	LEG (Subsample)	307[0n]				307[0n]
Coleoptera	Cerambycidae	Strangalidium	Strangalidium chemsaki	USNM ENT 01568535		CCDB-33583-H05	SICOE089-19	BOLD:AEA9360	Panama	17-May-1999	-1	Sanger	LEG (Subsample)	658[0n]				658[0n]
Coleoptera	Cerambycidae	Strangalidium	Strangalidium linsleyanum	USNM ENT 01568536		CCDB-33583-H06	SICOE090-19	BOLD:AEA9361	Panama	21-May-1999	-1	Sanger	LEG (Subsample)	652[0n]				652[0n]
Coleoptera	Cerambycidae	Strangalomorpha	Strangalomorpha tenuis	USNM ENT 01568537		CCDB-33583-H07	SICOE091-19	BOLD:AEA9466	Japan	30-Jun-1980	-29	Sanger	LEG (Subsample)	652[0n]				652[0n]
Coleoptera	Cerambycidae	Strangalomorpha	Strangalomorpha tenuis	USNM ENT 01568538		CCDB-33583-H08	SICOE092-19		Russia	12-Jul-1993		Sanger	LEG (Subsample)	407[0n]				407[0n]
Coleoptera	Cerambycidae	Styloxus	Styloxus bicolor	USNM ENT 01584739		CCDB-34781-G04	SICOE1216-19		United States	10-Aug-2008		Sanger	LEG (Subsample)	0[n]				0[n]
Coleoptera	Cerambycidae	Styloxus	Styloxus fulleri	USNM ENT 01584740		CCDB-34781-G05	SICOE1217-19	BOLD:ADI0324	United States	29-Jul-1971		Sanger	LEG (Subsample)	615[2n]				615[2n]
Coleoptera	Cerambycidae	Susuacanga	Susuacanga octoguttata	USNM ENT 01584174		CCDB-34775-F09	SICOE639-19	BOLD:ABV4825	Bolivia	05-Nov-2007		Sanger	LEG (Subsample)	658[0n]				658[0n]
Coleoptera	Cerambycidae	Susuacanga	Susuacanga octoguttata	USNM ENT 01584175		CCDB-34775-F10	SICOE640-19	BOLD:ABV4825	Bolivia	05-Nov-2007		Sanger	LEG (Subsample)	658[0n]				658[0n]
Coleoptera	Cerambycidae	Suzelia	Suzelia coccinea	USNM ENT 01568451		CCDB-33583-A05	SICOE005-19	BOLD:AEA9512	Madagascar	24-Sep-1988	-9	Sanger	LEG (Subsample)	658[0n]				658[0n]
Coleoptera	Cerambycidae	Suzelia	Suzelia coccinea	USNM ENT 01568452		CCDB-33583-A06	SICOE006-19		Madagascar	22-Feb-1990	-5	Sanger	LEG (Subsample)	307[0n]				307[0n]
Coleoptera	Cerambycidae	Sybilla	Sybilla coemeterii	USNM ENT 01568858		CCDB-34772-C10	SICOE319-19		Argentina	20-Feb-1978		Sanger	LEG (Subsample)	0			YES	658[145n]
Coleoptera	Cerambycidae	Sybra	Sybra ponapensis	USNM ENT 01586688		CCDB-35903-F07	SICOF922-19	BOLD:AED5463	Micronesia	15-Mar-1949		NGS	LEG (Subsample)	658[89n]				658[89n]
Coleoptera	Cerambycidae	Sybra	Sybra subfasciata	USNM ENT 01587071		CCDB-35899-G12	SICOF559-19	BOLD:AEC2623	Japan	31-Aug-1979	-30	Sanger	LEG (Subsample)	618[0n]				618[0n]
Coleoptera	Cerambycidae	Sybra	Sybra subfasciata	USNM ENT 01586525		CCDB-35901-H10	SICOF759-19		Japan	29-Jul-1972		NGS	WHOLE VOUCHER	277[0n]				277[0n]
Coleoptera	Cerambycidae	Sybra	Sybra subfasciata	USNM ENT 01586526		CCDB-35901-H11	SICOF760-19		Japan	10-Jul-1971		NGS	WHOLE VOUCHER	550[0n]				550[0n]	Yes
Coleoptera	Cerambycidae	Sybra		USNM ENT 01587072		CCDB-35899-H01	SICOF560-19	BOLD:AET9777	United States	01-May-2000		Sanger	LEG (Subsample)	658[0n]				658[0n]
Coleoptera	Cerambycidae	Sybra		USNM ENT 01587073		CCDB-35899-H02	SICOF561-19		United States	01-May-2000		Sanger	LEG (Subsample)	0[n]				0[n]
Coleoptera	Cerambycidae	Sydax	Sydax stramineus	USNM ENT 01584922		CCDB-34784-F09	SICOE1494-19	BOLD:AEB3420	Bolivia	05-Nov-2007	-8	Sanger	LEG (Subsample)	658[0n]				658[0n]
Coleoptera	Cerambycidae	Sydax	Sydax stramineus	USNM ENT 01584923		CCDB-34784-F10	SICOE1495-19	BOLD:AEB3420	Bolivia	08-Nov-2007		Sanger	LEG (Subsample)	624[0n]				624[0n]
Coleoptera	Cerambycidae	Syllitus		USNM ENT 01584920		CCDB-34784-F07	SICOE1492-19		Australia	29-Oct-1990		Sanger	LEG (Subsample)	0[n]				0[n]
Coleoptera	Cerambycidae	Syllitus		USNM ENT 01584921		CCDB-34784-F08	SICOE1493-19		Australia	28-Oct-1990		Sanger	LEG (Subsample)	403[0n]				403[0n]
Coleoptera	Cerambycidae	Taeniotes	Taeniotes scalatus	USNM ENT 01522611		CCDB-32964-F11	SICOC546-18	BOLD:AEF3461	Nicaragua	13-Jun-2007		Sanger	LEG (Subsample)	658[0n]				658[0n]
Coleoptera	Cerambycidae	Taeniotes	Taeniotes scalatus	USNM ENT 01522612		CCDB-32964-F12	SICOC547-18	BOLD:AEF3461	Nicaragua	13-Jun-2007		Sanger	LEG (Subsample)	658[0n]				658[0n]
Coleoptera	Cerambycidae	Tanyochraethes	Tanyochraethes tildeni	USNM ENT 01584142		CCDB-34775-C09	SICOE603-19	BOLD:AEA9484	United States	07-Nov-2001		Sanger	LEG (Subsample)	658[0n]				658[0n]
Coleoptera	Cerambycidae	Tanyochraethes	Tanyochraethes tildeni	USNM ENT 01584143		CCDB-34775-C10	SICOE604-19	BOLD:AEA9484	United States	07-Nov-2001		Sanger	LEG (Subsample)	658[0n]				658[0n]
Coleoptera	Cerambycidae	Taricanus	Taricanus truquii	USNM ENT 01586501		CCDB-35901-F08	SICOF733-19	BOLD:AED3288	Mexico	30-Nov-1966	-29	NGS	WHOLE VOUCHER	658[0n]				658[0n]
Coleoptera	Cerambycidae	Taurotagus	Taurotagus klugi	USNM ENT 01584793		CCDB-34783-C11	SICOE1365-19	BOLD:AED8076	Somalia	30-Apr-1937	-60	NGS	LEG (Subsample)	658[50n]				658[50n]
Coleoptera	Cerambycidae	Teledapus	Teledapus dorcadioides	USNM ENT 01584777		CCDB-34783-B07	SICOE1349-19		India	24-Jul-1938	-3	NGS	LEG (Subsample)	654[270n]				654[270n]
Coleoptera	Cerambycidae	Temnopis	Temnopis castanea	USNM ENT 01584860		CCDB-34784-A07	SICOE1432-19	BOLD:AEA8555	Bolivia	27-Oct-2007	-4	Sanger	LEG (Subsample)	658[0n]				658[0n]
Coleoptera	Cerambycidae	Temnopis	Temnopis castanea	USNM ENT 01584861		CCDB-34784-A08	SICOE1433-19		Bolivia	27-Oct-2007	-4	Sanger	LEG (Subsample)	325[0n]				325[0n]
Coleoptera	Cerambycidae	Terpnissa	Terpnissa listropterima	USNM ENT 01584357		CCDB-34778-F02	SICOE917-19	BOLD:AEC0789	Bolivia	05-Nov-2007	-8	Sanger	LEG (Subsample)	658[0n]				658[0n]
Coleoptera	Cerambycidae	Terpnissa	Terpnissa listropterima	USNM ENT 01584358		CCDB-34778-F03	SICOE918-19		Bolivia	27-Oct-2007	-4	Sanger	LEG (Subsample)	403[0n]				403[0n]
Coleoptera	Cerambycidae	Tessaropa	Tessaropa tenuipes	USNM ENT 01584741		CCDB-34781-G06	SICOE1218-19	BOLD:AEB8585	United States	15-Apr-2006		Sanger	LEG (Subsample)	658[0n]				658[0n]
Coleoptera	Cerambycidae	Tessaropa	Tessaropa tenuipes	USNM ENT 01584742		CCDB-34781-G07	SICOE1219-19	BOLD:AEB8585	United States	26-Apr-2007		Sanger	LEG (Subsample)	658[0n]				658[0n]
Coleoptera	Cerambycidae	Tetraibidion	Tetraibidion concolor	USNM ENT 01584608		CCDB-34781-C04	SICOE1168-19		Bolivia	11-Nov-2007	-2	Sanger	LEG (Subsample)	307[0n]				307[0n]
Coleoptera	Cerambycidae	Tetraibidion	Tetraibidion concolor	USNM ENT 01584609		CCDB-34781-C05	SICOE1169-19		Bolivia	09-Nov-2007		Sanger	LEG (Subsample)	307[0n]				307[0n]
Coleoptera	Cerambycidae	Tetranodus	Tetranodus niveicollis	USNM ENT 01584930		CCDB-34784-G05	SICOE1502-19	BOLD:AEB5679	United States	16-Jun-2003	-10	Sanger	LEG (Subsample)	658[0n]				658[0n]
Coleoptera	Cerambycidae	Tetranodus	Tetranodus niveicollis	USNM ENT 01584931		CCDB-34784-G06	SICOE1503-19	BOLD:AEB5679	United States	16-Jun-2003	-10	Sanger	LEG (Subsample)	658[0n]				658[0n]
Coleoptera	Cerambycidae	Tetraopidion	Tetraopidion geminatum	USNM ENT 01584729		CCDB-34781-F06	SICOE1206-19	BOLD:AEB7486	Bolivia	05-Nov-2007	-8	Sanger	LEG (Subsample)	658[0n]				658[0n]
Coleoptera	Cerambycidae	Tetraopidion	Tetraopidion geminatum	USNM ENT 01584730		CCDB-34781-F07	SICOE1207-19		Bolivia	05-Nov-2007	-8	Sanger	LEG (Subsample)	407[0n]				407[0n]
Coleoptera	Cerambycidae	Tetrasarus	Tetrasarus formosus	USNM ENT 01586666		CCDB-35903-D09	SICOF900-19		Costa Rica	14-Jun-1973	-8	NGS	LEG (Subsample)	540[89n]				540[89n]
Coleoptera	Cerambycidae	Tetrasarus	Tetrasarus formosus	USNM ENT 01586667		CCDB-35903-D10	SICOF901-19		Costa Rica	14-Jun-1973	-8	NGS	LEG (Subsample)	540[89n]				540[89n]
Coleoptera	Cerambycidae	Tetroplon	Tetroplon caudatum	USNM ENT 01584824		CCDB-34783-F06	SICOE1396-19		Paraguay	20-Feb-1934		NGS	LEG (Subsample)	550[140n]				550[140n]
Coleoptera	Cerambycidae	Thelgetra	Thelgetra adusta	USNM ENT 01584882		CCDB-34784-C05	SICOE1454-19		Bolivia	14-Dec-1971		Sanger	LEG (Subsample)	0[n]				0[n]
Coleoptera	Cerambycidae	Thelgetra	Thelgetra adusta	USNM ENT 01584883		CCDB-34784-C06	SICOE1455-19	BOLD:AEB5395	Bolivia	17-Mar-1972		Sanger	LEG (Subsample)	573[0n]				573[0n]
Coleoptera	Cerambycidae	Thoracibidion	Thoracibidion fasciiferum	USNM ENT 01584731		CCDB-34781-F08	SICOE1208-19	BOLD:AEB8712	Bolivia	27-Oct-2007	-4	Sanger	LEG (Subsample)	658[0n]				658[0n]
Coleoptera	Cerambycidae	Thoracibidion	Thoracibidion fasciiferum	USNM ENT 01584732		CCDB-34781-F09	SICOE1209-19	BOLD:AEB8712	Bolivia	27-Oct-2007	-4	Sanger	LEG (Subsample)	658[0n]				658[0n]
Coleoptera	Cerambycidae	Thranius	Thranius multinotatus	USNM ENT 01584924		CCDB-34784-F11	SICOE1496-19	BOLD:AEB5614		31-May-2011	-6	Sanger	LEG (Subsample)	658[0n]				658[0n]
Coleoptera	Cerambycidae	Thranius	Thranius multinotatus	USNM ENT 01584925		CCDB-34784-F12	SICOE1497-19	BOLD:AEB5614		31-May-2011	-6	Sanger	LEG (Subsample)	658[0n]				658[0n]
Coleoptera	Cerambycidae	Threnetica	Threnetica lacrymans	USNM ENT 01586610		CCDB-35902-G12	SICOF844-19	BOLD:AAI0907	Myanmar	01-Sep-1952		NGS	LEG (Subsample)	658[89n]				658[89n]
Coleoptera	Cerambycidae	Thryallis	Thryallis leucophaeus	USNM ENT 01587064		CCDB-35899-G05	SICOF552-19		Honduras	27-May-1995	-3	Sanger	LEG (Subsample)	407[0n]				407[0n]
Coleoptera	Cerambycidae	Thryallis	Thryallis undatus	USNM ENT 01587065		CCDB-35899-G06	SICOF553-19		United States	05-Dec-1978	-2	Sanger	LEG (Subsample)	407[0n]				407[0n]
Coleoptera	Cerambycidae	Tilloclytus	Tilloclytus geminatus	USNM ENT 01568856		CCDB-34772-C08	SICOE317-19	BOLD:AEC0041	United States	30-Apr-2005	-29	Sanger	LEG (Subsample)	658[0n]				658[0n]
Coleoptera	Cerambycidae	Tilloclytus	Tilloclytus geminatus	USNM ENT 01568857		CCDB-34772-C09	SICOE318-19		United States	30-Apr-2005	-29	Sanger	LEG (Subsample)	127[0n]				127[0n]
Coleoptera	Cerambycidae	Tillomorpha	Tillomorpha lineoligera	USNM ENT 01584932		CCDB-34784-G07	SICOE1504-19	BOLD:AEA8894	Chile	31-Oct-1976	-30	Sanger	LEG (Subsample)	509[0n]				509[0n]
Coleoptera	Cerambycidae	Tillomorpha	Tillomorpha lineoligera	USNM ENT 01584933		CCDB-34784-G08	SICOE1505-19	BOLD:AEA8894	Chile	31-Oct-1976	-30	Sanger	LEG (Subsample)	510[0n]				510[0n]
Coleoptera	Cerambycidae	Tippmannia	Tippmannia bucki	USNM ENT 01584585		CCDB-34781-A05	SICOE1145-19	BOLD:AEB7309	Bolivia	05-Nov-2007	-8	Sanger	LEG (Subsample)	658[0n]				658[0n]
Coleoptera	Cerambycidae	Tithoes	Tithoes confinis	USNM ENT 01568461		CCDB-33583-B03	SICOE015-19		Mali	28-Jul-1987		Sanger	LEG (Subsample)	404[0n]				404[0n]
Coleoptera	Cerambycidae	Titoceres	Titoceres jaspideus	USNM ENT 01586704		CCDB-35903-G11	SICOF938-19	BOLD:AED8046	Cameroon	31-Dec-1959	-364	NGS	LEG (Subsample)	658[0n]				658[0n]
Coleoptera	Cerambycidae	Titoceres	Titoceres jaspideus	USNM ENT 01586705		CCDB-35903-G12	SICOF939-19	BOLD:AED9407	Cameroon	31-Dec-1959	-364	NGS	LEG (Subsample)	658[0n]				658[0n]
Coleoptera	Cerambycidae	Tmesisternus	Tmesisternus dissimilis	USNM ENT 00933446		CCDB-30443-H10	SICOA569-18		Papua New Guinea	21-Apr-2002	-68	Sanger	LEG (Subsample)	407[0n]				407[0n]
Coleoptera	Cerambycidae	Tmesisternus	Tmesisternus oblongus	USNM ENT 01452801		CCDB-30443-F10	SICOA545-18		Papua New Guinea	06-Jan-2002	-3	Sanger	LEG (Subsample)	407[0n]				407[0n]
Coleoptera	Cerambycidae	Tmesisternus	Tmesisternus oblongus	USNM ENT 01452802		CCDB-30443-F11	SICOA546-18		Papua New Guinea	31-Jul-2003	-3	Sanger	LEG (Subsample)	407[0n]				407[0n]
Coleoptera	Cerambycidae	Tobipuranga	Tobipuranga ruficoxis	USNM ENT 01584820		CCDB-34783-F02	SICOE1392-19	BOLD:AEC1232	Bolivia	10-Nov-1955		NGS	LEG (Subsample)	658[0n]				658[0n]
Coleoptera	Cerambycidae	Tobipuranga	Tobipuranga ruficoxis	USNM ENT 01584821		CCDB-34783-F03	SICOE1393-19	BOLD:AEC1232	Bolivia	30-Aug-1951		NGS	LEG (Subsample)	540[0n]				540[0n]
Coleoptera	Cerambycidae	Tomopterus	Tomopterus staphylinus	USNM ENT 01584902		CCDB-34784-E01	SICOE1474-19		Bolivia	08-Nov-2002	-7	Sanger	LEG (Subsample)	403[0n]				403[0n]
Coleoptera	Cerambycidae	Tomopterus	Tomopterus staphylinus	USNM ENT 01584903		CCDB-34784-E02	SICOE1475-19	BOLD:AEA9884	Bolivia	30-Nov-2002	-14	Sanger	LEG (Subsample)	658[0n]				658[0n]
Coleoptera	Cerambycidae	Torneutes	Torneutes pallidipennis	USNM ENT 01584841		CCDB-34783-G11	SICOE1413-19	BOLD:ACT0884	Argentina	28-Feb-1965	-27	NGS	LEG (Subsample)	658[0n]				658[0n]
Coleoptera	Cerambycidae	Toxotinus	Toxotinus reinii	USNM ENT 01568832		CCDB-34772-A08	SICOE293-19		Japan	28-May-1972		Sanger	LEG (Subsample)	307[0n]				307[0n]
Coleoptera	Cerambycidae	Toxotinus	Toxotinus reinii	USNM ENT 01568833		CCDB-34772-A09	SICOE294-19	BOLD:AEC0438	Japan	16-Jun-1973		Sanger	LEG (Subsample)	658[0n]				658[0n]
Coleoptera	Cerambycidae	Trachyderes	Trachyderes succinctus	USNM ENT 01587184		CCDB-35900-A11	SICOF581-19	BOLD:ABV4454	Bolivia	01-Nov-2007		Sanger	LEG (Subsample)	658[0n]				658[0n]
Coleoptera	Cerambycidae	Trachyderes	Trachyderes succinctus	USNM ENT 01587185		CCDB-35900-A12	SICOF582-19		Panama	08-Jan-1997		Sanger	LEG (Subsample)	0[n]				0[n]
Coleoptera	Cerambycidae	Trachylophus	Trachylophus acutulus	USNM ENT 01568912		CCDB-34772-H04	SICOE373-19	BOLD:AEB9887		31-May-2011	-6	Sanger	LEG (Subsample)	407[0n]				407[0n]
Coleoptera	Cerambycidae	Trachylophus	Trachylophus acutulus	USNM ENT 01568913		CCDB-34772-H05	SICOE374-19	BOLD:AEB9887		05-Jun-2011	-11	Sanger	LEG (Subsample)	658[0n]				658[0n]
Coleoptera	Cerambycidae	Trachysomus	Trachysomus thomsoni	USNM ENT 01586502		CCDB-35901-F09	SICOF734-19	BOLD:AED8539	Venezuela	31-Jan-1962		NGS	WHOLE VOUCHER	658[0n]				658[0n]
Coleoptera	Cerambycidae	Trachysomus	Trachysomus thomsoni	USNM ENT 01586503		CCDB-35901-F10	SICOF735-19	BOLD:AED8539	Venezuela	09-Mar-1962		NGS	WHOLE VOUCHER	658[0n]				658[0n]
Coleoptera	Cerambycidae	Tragidion	Tragidion coquus	USNM ENT 01587186		CCDB-35900-B01	SICOF583-19	BOLD:AEC9420	United States	22-Oct-1998		Sanger	LEG (Subsample)	658[0n]				658[0n]
Coleoptera	Cerambycidae	Tragidion	Tragidion coquus	USNM ENT 01587187		CCDB-35900-B02	SICOF584-19	BOLD:AEC9420	United States	23-Oct-1999		Sanger	LEG (Subsample)	658[0n]				658[0n]
Coleoptera	Cerambycidae	Triacetelus	Triacetelus sericatus	USNM ENT 01587188		CCDB-35900-B03	SICOF585-19		Guatemala	06-Jun-1989	-3	Sanger	LEG (Subsample)	0[n]				0[n]
Coleoptera	Cerambycidae	Triacetelus	Triacetelus sericatus	USNM ENT 01587189		CCDB-35900-B04	SICOF586-19	BOLD:AEC7083	Guatemala	06-Jun-1989	-3	Sanger	LEG (Subsample)	658[0n]				658[0n]
Coleoptera	Cerambycidae	Trichalphus	Trichalphus pilosus	USNM ENT 01587342		CCDB-35900-G02	SICOF644-19	BOLD:ABY0954	Costa Rica	28-May-1998		Sanger	LEG (Subsample)	658[0n]				658[0n]
Coleoptera	Cerambycidae	Tricheurymerus	Tricheurymerus quadristigma	USNM ENT 01584186		CCDB-34775-G09	SICOE651-19	BOLD:AEB7043	Bolivia	27-Oct-2007		Sanger	LEG (Subsample)	658[0n]				658[0n]
Coleoptera	Cerambycidae	Tricheurymerus	Tricheurymerus quadristigma	USNM ENT 01584187		CCDB-34775-G10	SICOE652-19	BOLD:AEB7043	Bolivia	27-Oct-2007		Sanger	LEG (Subsample)	658[0n]				658[0n]
Coleoptera	Cerambycidae	Trichocanonura	Trichocanonura linearis	USNM ENT 01587343		CCDB-35900-G03	SICOF645-19	BOLD:AED0097	United States	16-Jul-2001		Sanger	LEG (Subsample)	658[0n]				658[0n]
Coleoptera	Cerambycidae	Trichocanonura	Trichocanonura linearis	USNM ENT 01587344		CCDB-35900-G04	SICOF646-19	BOLD:AEC7083	United States	31-Jul-1978	-30	Sanger	LEG (Subsample)	658[0n]				658[0n]
Coleoptera	Cerambycidae	Trichocnemis	Trichocnemis spiculatus	USNM ENT 01522550		CCDB-32964-A10	SICOC485-18	BOLD:ACU7247	United States	16-Jul-2001		Sanger	LEG (Subsample)	658[0n]				658[0n]
Coleoptera	Cerambycidae	Trichocnemis	Trichocnemis spiculatus	USNM ENT 01522551		CCDB-32964-A11	SICOC486-18	BOLD:ACU7247	United States	16-Jul-2001		Sanger	LEG (Subsample)	658[2n]				658[2n]
Coleoptera	Cerambycidae	Trichophoroides	Trichophoroides jansoni	USNM ENT 01584359		CCDB-34778-F04	SICOE919-19	BOLD:ABX7969	Mexico	26-May-2000		Sanger	LEG (Subsample)	658[0n]				658[0n]
Coleoptera	Cerambycidae	Trichophoroides	Trichophoroides pilicornis	USNM ENT 01584360		CCDB-34778-F05	SICOE920-19		Guatemala	06-Jun-1989	-3	Sanger	LEG (Subsample)	307[0n]				307[0n]
Coleoptera	Cerambycidae	Trichoxys	Trichoxys abbreviata	USNM ENT 01584144		CCDB-34775-C11	SICOE605-19		Mexico	20-Oct-1988		Sanger	LEG (Subsample)	0[n]				0[n]
Coleoptera	Cerambycidae	Trichoxys	Trichoxys abbreviata	USNM ENT 01584145		CCDB-34775-C12	SICOE606-19		Mexico	20-Oct-1988		Sanger	LEG (Subsample)	658[0n]				658[0n]	Yes
Coleoptera	Cerambycidae	Trigonarthris	Trigonarthris minnesotana	USNM ENT 01568539		CCDB-33583-H09	SICOE093-19	BOLD:AAE0815	United States	19-Jun-2000		Sanger	LEG (Subsample)	658[0n]				658[0n]
Coleoptera	Cerambycidae	Trigonarthris	Trigonarthris minnesotana	USNM ENT 01568543		CCDB-33583-H10	SICOE094-19	BOLD:AAE0815	United States	07-Jul-1988		Sanger	LEG (Subsample)	567[3n]				567[3n]
Coleoptera	Cerambycidae	Triodoclytus	Triodoclytus lanifer	USNM ENT 01584146		CCDB-34775-D01	SICOE607-19		United States	17-Jul-1980		Sanger	LEG (Subsample)	0[n]				0[n]
Coleoptera	Cerambycidae	Triodoclytus	Triodoclytus lanifer	USNM ENT 01584147		CCDB-34775-D02	SICOE608-19		United States	04-Jul-1969		Sanger	LEG (Subsample)	307[0n]				307[0n]
Coleoptera	Cerambycidae	Trirachys	Trirachys orientalis	USNM ENT 01568909		CCDB-34772-H01	SICOE370-19	BOLD:AEB8291	Japan	17-Jul-1973		Sanger	LEG (Subsample)	658[0n]				658[0n]
Coleoptera	Cerambycidae	Trirachys	Trirachys orientalis	USNM ENT 01568910		CCDB-34772-H02	SICOE371-19	BOLD:AEB8291	Japan	17-Jul-1973		Sanger	LEG (Subsample)	407[0n]				407[0n]
Coleoptera	Cerambycidae	Tropidion	Tropidion contortum	USNM ENT 01584733		CCDB-34781-F10	SICOE1210-19	BOLD:AEB9069	Bolivia	27-Oct-2007	-4	Sanger	LEG (Subsample)	658[0n]				658[0n]
[truncated: 6,550 more rows]

## Sheet: All BOLD Data
Catalog Num	Re-Run with NGSFt	Original Seq Method	Project Code	Process ID	Sample ID		Field ID	BIN	Catalog Num	COI-5P Seq. Length	COI-5P Trace Count	COI-5P Accession	Image Count	Barcode Compliant	Contamination	Stop Codon	Flagged Record	Collection Date	Identification	Life Stage	Extra Info	Voucher Type	Institution	Notes	Sample ID	Field ID	Museum ID	Collection Code	Institution Storing	Phylum	Class	Order	Family	Subfamily	Tribe	Genus	Species	Subspecies	Identifier	Identifier Email	Identification Method	Taxonomy Notes	Sex	Reproduction	Life Stage	Extra Info	Notes	Voucher Status	Tissue Descriptor
USNM ENT 01451790		Sanger	SICOA	SICOA001-18	CCDB-30438-A01				USNM ENT 01451790	0[n]			3	No				14-Jul-1963	Bothrosternus definitus		Paratype	Museum Vouchered:Type Series	Smithsonian Institution, National Museum of Natural History	S.L.Wood Collection	CCDB-30438-A01		USNM ENT 01451790	USNM	Smithsonian Institution, National Museum of Natural History	Arthropoda	Insecta	Coleoptera	Curculionidae	Scolytinae	Botherosternini	Bothrosternus	Bothrosternus definitus		S. L. Wood			Det. Botherosternus definitus S.L.W. 1967				Paratype	S.L.Wood Collection	Museum Vouchered:Type Series	inv leg
USNM ENT 01451791		Sanger	SICOA	SICOA002-18	CCDB-30438-A02				USNM ENT 01451791	0[n]			3	No				11-May-1969	Bothrosternus truncatus			Vouchered:Registered Collection	Smithsonian Institution, National Museum of Natural History	S.L.Wood Collection	CCDB-30438-A02		USNM ENT 01451791	USNM	Smithsonian Institution, National Museum of Natural History	Arthropoda	Insecta	Coleoptera	Curculionidae	Scolytinae	Botherosternini	Bothrosternus	Bothrosternus truncatus		USNM Curators								S.L.Wood Collection	Vouchered:Registered Collection	inv leg
USNM ENT 01451792		Sanger	SICOA	SICOA003-18	CCDB-30438-A03				USNM ENT 01451792	0[n]			3	No				03-Dec-1964	Eupagiocerus vastus		Paratype	Museum Vouchered:Type Series	Smithsonian Institution, National Museum of Natural History	S.L.Wood Collection	CCDB-30438-A03		USNM ENT 01451792	USNM	Smithsonian Institution, National Museum of Natural History	Arthropoda	Insecta	Coleoptera	Curculionidae	Scolytinae	Botherosternini	Eupagiocerus	Eupagiocerus vastus		S. L. Wood			Det. Eupagiocerus vastus S.L.Wood 1965				Paratype	S.L.Wood Collection	Museum Vouchered:Type Series	inv leg
USNM ENT 01451793		Sanger	SICOA	SICOA004-18	CCDB-30438-A04				USNM ENT 01451793	0[n]			3	No				03-Dec-1964	Eupagiocerus vastus		Paratype	Museum Vouchered:Type Series	Smithsonian Institution, National Museum of Natural History	S.L.Wood Collection	CCDB-30438-A04		USNM ENT 01451793	USNM	Smithsonian Institution, National Museum of Natural History	Arthropoda	Insecta	Coleoptera	Curculionidae	Scolytinae	Botherosternini	Eupagiocerus	Eupagiocerus vastus		S. L. Wood			Det. Eupagiocerus vastus S.L.Wood 1965				Paratype	S.L.Wood Collection	Museum Vouchered:Type Series	inv leg
USNM ENT 01451794		Sanger	SICOA	SICOA005-18	CCDB-30438-A05				USNM ENT 01451794	0[n]			3	No				18-Apr-1964	Cnesinus adusticus		Paratype	Museum Vouchered:Type Series	Smithsonian Institution, National Museum of Natural History	S.L.Wood Collection	CCDB-30438-A05		USNM ENT 01451794	USNM	Smithsonian Institution, National Museum of Natural History	Arthropoda	Insecta	Coleoptera	Curculionidae	Scolytinae	Botherosternini	Cnesinus	Cnesinus adusticus		S. L. Wood			Det. Cnesinus adusticus S.L.Wood 1967				Paratype	S.L.Wood Collection	Museum Vouchered:Type Series	inv leg
USNM ENT 01451795		Sanger	SICOA	SICOA006-18	CCDB-30438-A06				USNM ENT 01451795	0[n]			3	No				15-Jul-1970	Cnesinus fulgidus		Paratype	Museum Vouchered:Type Series	Smithsonian Institution, National Museum of Natural History	S.L.Wood Collection	CCDB-30438-A06		USNM ENT 01451795	USNM	Smithsonian Institution, National Museum of Natural History	Arthropoda	Insecta	Coleoptera	Curculionidae	Scolytinae	Botherosternini	Cnesinus	Cnesinus fulgidus		S. L. Wood			Det. Cnesinus fulgigidus S.L.Wood 1972				Paratype	S.L.Wood Collection	Museum Vouchered:Type Series	inv leg
USNM ENT 01451796		Sanger	SICOA	SICOA007-18	CCDB-30438-A07				USNM ENT 01451796	0[n]			3	No				04-Sep-1970	Sternobothrus sculpturatus			Vouchered:Registered Collection	Smithsonian Institution, National Museum of Natural History	S.L.Wood Collection	CCDB-30438-A07		USNM ENT 01451796	USNM	Smithsonian Institution, National Museum of Natural History	Arthropoda	Insecta	Coleoptera	Curculionidae	Scolytinae	Botherosternini	Sternobothrus	Sternobothrus sculpturatus		USNM Curators								S.L.Wood Collection	Vouchered:Registered Collection	inv leg
USNM ENT 01451797		Sanger	SICOA	SICOA008-18	CCDB-30438-A08				USNM ENT 01451797	0[n]			3	No				13-Feb-1970	Sternobothrus bicaudatus			Vouchered:Registered Collection	Smithsonian Institution, National Museum of Natural History	S.L.Wood Collection	CCDB-30438-A08		USNM ENT 01451797	USNM	Smithsonian Institution, National Museum of Natural History	Arthropoda	Insecta	Coleoptera	Curculionidae	Scolytinae	Botherosternini	Sternobothrus	Sternobothrus bicaudatus		USNM Curators								S.L.Wood Collection	Vouchered:Registered Collection	inv leg
USNM ENT 01451798		Sanger	SICOA	SICOA009-18	CCDB-30438-A09				USNM ENT 01451798	0[n]			3	No				02-Nov-1970	Carphodicticus cristatus		Paratype	Museum Vouchered:Type Series	Smithsonian Institution, National Museum of Natural History	S.L.Wood Collection	CCDB-30438-A09		USNM ENT 01451798	USNM	Smithsonian Institution, National Museum of Natural History	Arthropoda	Insecta	Coleoptera	Curculionidae	Scolytinae	Carphodicticini	Carphodicticus	Carphodicticus cristatus		S. L. Wood			Det. Carphodicticus cristatus S.L.W. 1971				Paratype	S.L.Wood Collection	Museum Vouchered:Type Series	inv leg
USNM ENT 01451799		Sanger	SICOA	SICOA010-18	CCDB-30438-A10				USNM ENT 01451799	0[n]			3	No				02-Nov-1970	Carphodicticus cristatus		Paratype	Museum Vouchered:Type Series	Smithsonian Institution, National Museum of Natural History	S.L.Wood Collection	CCDB-30438-A10		USNM ENT 01451799	USNM	Smithsonian Institution, National Museum of Natural History	Arthropoda	Insecta	Coleoptera	Curculionidae	Scolytinae	Carphodicticini	Carphodicticus	Carphodicticus cristatus		S. L. Wood			Det. Carphodicticus cristatus S.L.W. 1971				Paratype	S.L.Wood Collection	Museum Vouchered:Type Series	inv leg
USNM ENT 01451800		Sanger	SICOA	SICOA011-18	CCDB-30438-A11				USNM ENT 01451800	0[n]			3	No				14-Nov-1969	Amphicranus explicitus			Vouchered:Registered Collection	Smithsonian Institution, National Museum of Natural History	S.L.Wood Collection	CCDB-30438-A11		USNM ENT 01451800	USNM	Smithsonian Institution, National Museum of Natural History	Arthropoda	Insecta	Coleoptera	Curculionidae	Scolytinae	Corthylini	Amphicranus	Amphicranus explicitus		USNM Curators								S.L.Wood Collection	Vouchered:Registered Collection	inv leg
USNM ENT 01451801		Sanger	SICOA	SICOA012-18	CCDB-30438-A12				USNM ENT 01451801	0[n]			3	No				04-Sep-1970	Amphicranus eggersianus			Vouchered:Registered Collection	Smithsonian Institution, National Museum of Natural History	S.L.Wood Collection	CCDB-30438-A12		USNM ENT 01451801	USNM	Smithsonian Institution, National Museum of Natural History	Arthropoda	Insecta	Coleoptera	Curculionidae	Scolytinae	Corthylini	Amphicranus	Amphicranus eggersianus		USNM Curators								S.L.Wood Collection	Vouchered:Registered Collection	inv leg
USNM ENT 01451802		Sanger	SICOA	SICOA013-18	CCDB-30438-B01				USNM ENT 01451802	0[n]			3	No				29-Dec-1969	Corthylocurus protuberans			Vouchered:Registered Collection	Smithsonian Institution, National Museum of Natural History	S.L.Wood Collection	CCDB-30438-B01		USNM ENT 01451802	USNM	Smithsonian Institution, National Museum of Natural History	Arthropoda	Insecta	Coleoptera	Curculionidae	Scolytinae	Corthylini	Corthylocurus	Corthylocurus protuberans		USNM Curators								S.L.Wood Collection	Vouchered:Registered Collection	inv leg
USNM ENT 01451803		Sanger	SICOA	SICOA014-18	CCDB-30438-B02				USNM ENT 01451803	0[n]			3	No				04-Sep-1970	Corthylocurus tuberculifer			Vouchered:Registered Collection	Smithsonian Institution, National Museum of Natural History	S.L.Wood Collection	CCDB-30438-B02		USNM ENT 01451803	USNM	Smithsonian Institution, National Museum of Natural History	Arthropoda	Insecta	Coleoptera	Curculionidae	Scolytinae	Corthylini	Corthylocurus	Corthylocurus tuberculifer		USNM Curators								S.L.Wood Collection	Vouchered:Registered Collection	inv leg
USNM ENT 01451804		Sanger	SICOA	SICOA015-18	CCDB-30438-B03				USNM ENT 01451804	0[n]			3	No				08-Jan-1966	Corthyloxiphus aztecus			Vouchered:Registered Collection	Smithsonian Institution, National Museum of Natural History	S.L.Wood Collection	CCDB-30438-B03		USNM ENT 01451804	USNM	Smithsonian Institution, National Museum of Natural History	Arthropoda	Insecta	Coleoptera	Curculionidae	Scolytinae	Corthylini	Corthyloxiphus	Corthyloxiphus aztecus		USNM Curators								S.L.Wood Collection	Vouchered:Registered Collection	inv leg
USNM ENT 01451805		Sanger	SICOA	SICOA016-18	CCDB-30438-B04				USNM ENT 01451805	0[n]			3	No				27-Oct-1969	Corthyloxiphus obesus			Vouchered:Registered Collection	Smithsonian Institution, National Museum of Natural History	S.L.Wood Collection|1052.C-CyCd	CCDB-30438-B04		USNM ENT 01451805	USNM	Smithsonian Institution, National Museum of Natural History	Arthropoda	Insecta	Coleoptera	Curculionidae	Scolytinae	Corthylini	Corthyloxiphus	Corthyloxiphus obesus		USNM Curators				F				S.L.Wood Collection|1052.C-CyCd	Vouchered:Registered Collection	inv leg
USNM ENT 01451806		Sanger	SICOA	SICOA017-18	CCDB-30438-B05				USNM ENT 01451806	0[n]			3	No				07-Feb-1967	Corthylus consimilis		Paratype	Museum Vouchered:Type Series	Smithsonian Institution, National Museum of Natural History	S.L.Wood Collection	CCDB-30438-B05		USNM ENT 01451806	USNM	Smithsonian Institution, National Museum of Natural History	Arthropoda	Insecta	Coleoptera	Curculionidae	Scolytinae	Corthylini	Corthylus	Corthylus consimilis		S. L. Wood			Det. Corthylus consimilis S.L.Wood 1974				Paratype	S.L.Wood Collection	Museum Vouchered:Type Series	inv leg
USNM ENT 01451807		Sanger	SICOA	SICOA018-18	CCDB-30438-B06				USNM ENT 01451807	0[n]			3	No				10-Apr-1963	Corthylus concisus			Vouchered:Registered Collection	Smithsonian Institution, National Museum of Natural History	S.L.Wood Collection	CCDB-30438-B06		USNM ENT 01451807	USNM	Smithsonian Institution, National Museum of Natural History	Arthropoda	Insecta	Coleoptera	Curculionidae	Scolytinae	Corthylini	Corthylus	Corthylus concisus		USNM Curators								S.L.Wood Collection	Vouchered:Registered Collection	inv leg
USNM ENT 01451808		Sanger	SICOA	SICOA019-18	CCDB-30438-B07				USNM ENT 01451808	0[n]			3	No				06-Jan-1964	Glochinocerus retusipennis			Vouchered:Registered Collection	Smithsonian Institution, National Museum of Natural History	S.L.Wood Collection	CCDB-30438-B07		USNM ENT 01451808	USNM	Smithsonian Institution, National Museum of Natural History	Arthropoda	Insecta	Coleoptera	Curculionidae	Scolytinae	Corthylini	Glochinocerus	Glochinocerus retusipennis		USNM Curators								S.L.Wood Collection	Vouchered:Registered Collection	inv leg
USNM ENT 01451809		Sanger	SICOA	SICOA020-18	CCDB-30438-B08				USNM ENT 01451809	0[n]			3	No				06-Jan-1964	Glochinocerus gemellus			Vouchered:Registered Collection	Smithsonian Institution, National Museum of Natural History	S.L.Wood Collection	CCDB-30438-B08		USNM ENT 01451809	USNM	Smithsonian Institution, National Museum of Natural History	Arthropoda	Insecta	Coleoptera	Curculionidae	Scolytinae	Corthylini	Glochinocerus	Glochinocerus gemellus		USNM Curators								S.L.Wood Collection	Vouchered:Registered Collection	inv leg
USNM ENT 01451810		Sanger	SICOA	SICOA021-18	CCDB-30438-B09				USNM ENT 01451810	0[n]			3	No				08-Aug-1960	Gnathotrichus denticulatus			Vouchered:Registered Collection	Smithsonian Institution, National Museum of Natural History	S.L.Wood Collection	CCDB-30438-B09		USNM ENT 01451810	USNM	Smithsonian Institution, National Museum of Natural History	Arthropoda	Insecta	Coleoptera	Curculionidae	Scolytinae	Corthylini	Gnathotrichus	Gnathotrichus denticulatus		USNM Curators								S.L.Wood Collection	Vouchered:Registered Collection	inv leg
USNM ENT 01451811		Sanger	SICOA	SICOA022-18	CCDB-30438-B10				USNM ENT 01451811	0[n]			3	No				26-Sep-1963	Gnathotrichus omissus			Vouchered:Registered Collection	Smithsonian Institution, National Museum of Natural History	S.L.Wood Collection	CCDB-30438-B10		USNM ENT 01451811	USNM	Smithsonian Institution, National Museum of Natural History	Arthropoda	Insecta	Coleoptera	Curculionidae	Scolytinae	Corthylini	Gnathotrichus	Gnathotrichus omissus		S. L. Wood			Det. Gnathotrichus omissus S.L.Wood 1973					S.L.Wood Collection	Vouchered:Registered Collection	inv leg
USNM ENT 01451812		Sanger	SICOA	SICOA023-18	CCDB-30438-B11				USNM ENT 01451812	0[n]			3	No				28-Apr-1970	Gnathotrupes nectandrae		Paratype	Museum Vouchered:Type Series	Smithsonian Institution, National Museum of Natural History	S.L.Wood Collection	CCDB-30438-B11		USNM ENT 01451812	USNM	Smithsonian Institution, National Museum of Natural History	Arthropoda	Insecta	Coleoptera	Curculionidae	Scolytinae	Corthylini	Gnathotrupes	Gnathotrupes nectandrae		S. L. Wood			Det. Gnathotrupes nectandrae S.L.Wood 1989				Paratype	S.L.Wood Collection	Museum Vouchered:Type Series	inv leg
USNM ENT 01451813		Sanger	SICOA	SICOA024-18	CCDB-30438-B12				USNM ENT 01451813	0[n]			3	No				12-Sep-1969	Gnathotrupes colaphus		Paratype	Museum Vouchered:Type Series	Smithsonian Institution, National Museum of Natural History	S.L.Wood Collection	CCDB-30438-B12		USNM ENT 01451813	USNM	Smithsonian Institution, National Museum of Natural History	Arthropoda	Insecta	Coleoptera	Curculionidae	Scolytinae	Corthylini	Gnathotrupes	Gnathotrupes colaphus		S. L. Wood			Det. Gnathotrupes colaphus S.L.Wood 1989				Paratype	S.L.Wood Collection	Museum Vouchered:Type Series	inv leg
USNM ENT 01451814		Sanger	SICOA	SICOA025-18	CCDB-30438-C01				USNM ENT 01451814	0[n]			3	No				05-Apr-1970	Metacorthylus subtruncatus			Vouchered:Registered Collection	Smithsonian Institution, National Museum of Natural History	S.L.Wood Collection	CCDB-30438-C01		USNM ENT 01451814	USNM	Smithsonian Institution, National Museum of Natural History	Arthropoda	Insecta	Coleoptera	Curculionidae	Scolytinae	Corthylini	Metacorthylus	Metacorthylus subtruncatus		USNM Curators								S.L.Wood Collection	Vouchered:Registered Collection	inv leg
USNM ENT 01451815		Sanger	SICOA	SICOA026-18	CCDB-30438-C02				USNM ENT 01451815	0[n]			3	No				05-Apr-1970	Metacorthylus subtruncatus		Homotype	Museum Vouchered:Type	Smithsonian Institution, National Museum of Natural History	S.L.Wood Collection|1031. Monarth. Sp	CCDB-30438-C02		USNM ENT 01451815	USNM	Smithsonian Institution, National Museum of Natural History	Arthropoda	Insecta	Coleoptera	Curculionidae	Scolytinae	Corthylini	Metacorthylus	Metacorthylus subtruncatus		S. L. Wood			Det. Metacorthylus subtruncatus S.L.Wood|Det. Pterocyclon subtruncatum S.L.Wood 1983| Det. Asubtruncatum comp. type	F			Homotype	S.L.Wood Collection|1031. Monarth. Sp	Museum Vouchered:Type	inv leg
USNM ENT 01451816		Sanger	SICOA	SICOA027-18	CCDB-30438-C03				USNM ENT 01451816	0[n]			3	No				20-Oct-1969	Monarthrum bicolor			Vouchered:Registered Collection	Smithsonian Institution, National Museum of Natural History	S.L.Wood Collection	CCDB-30438-C03		USNM ENT 01451816	USNM	Smithsonian Institution, National Museum of Natural History	Arthropoda	Insecta	Coleoptera	Curculionidae	Scolytinae	Corthylini	Monarthrum	Monarthrum bicolor		USNM Curators								S.L.Wood Collection	Vouchered:Registered Collection	inv leg
USNM ENT 01451817		Sanger	SICOA	SICOA028-18	CCDB-30438-C04				USNM ENT 01451817	0[n]			3	No				16-Sep-1969	Monarthrum ingens			Vouchered:Registered Collection	Smithsonian Institution, National Museum of Natural History	S.L.Wood Collection	CCDB-30438-C04		USNM ENT 01451817	USNM	Smithsonian Institution, National Museum of Natural History	Arthropoda	Insecta	Coleoptera	Curculionidae	Scolytinae	Corthylini	Monarthrum	Monarthrum ingens		USNM Curators								S.L.Wood Collection	Vouchered:Registered Collection	inv leg
USNM ENT 01451818		Sanger	SICOA	SICOA029-18	CCDB-30438-C05				USNM ENT 01451818	0[n]			3	No				01-Aug-1970	Tricolus coloreus			Vouchered:Registered Collection	Smithsonian Institution, National Museum of Natural History	S.L.Wood Collection	CCDB-30438-C05		USNM ENT 01451818	USNM	Smithsonian Institution, National Museum of Natural History	Arthropoda	Insecta	Coleoptera	Curculionidae	Scolytinae	Corthylini	Tricolus	Tricolus coloreus		USNM Curators								S.L.Wood Collection	Vouchered:Registered Collection	inv leg
USNM ENT 01451819		Sanger	SICOA	SICOA030-18	CCDB-30438-C06				USNM ENT 01451819	0[n]			3	No				07-Feb-1967	Tricolus amplus		Paratype	Museum Vouchered:Type Series	Smithsonian Institution, National Museum of Natural History	S.L.Wood Collection	CCDB-30438-C06		USNM ENT 01451819	USNM	Smithsonian Institution, National Museum of Natural History	Arthropoda	Insecta	Coleoptera	Curculionidae	Scolytinae	Corthylini	Tricolus	Tricolus amplus		S. L. Wood			Det. Tricolus amplus S.L.Wood 1973				Paratype	S.L.Wood Collection	Museum Vouchered:Type Series	inv leg
USNM ENT 01451820		Sanger	SICOA	SICOA031-18	CCDB-30438-C07				USNM ENT 01451820	0[n]			3	No				27-Oct-1969	Araptus impensus			Vouchered:Registered Collection	Smithsonian Institution, National Museum of Natural History	S.L.Wood Collection	CCDB-30438-C07		USNM ENT 01451820	USNM	Smithsonian Institution, National Museum of Natural History	Arthropoda	Insecta	Coleoptera	Curculionidae	Scolytinae	Corthylini	Araptus	Araptus impensus		USNM Curators								S.L.Wood Collection	Vouchered:Registered Collection	inv leg
USNM ENT 01451821		Sanger	SICOA	SICOA032-18	CCDB-30438-C08				USNM ENT 01451821	0[n]			3	No				27-Oct-1969	Araptus impensus			Vouchered:Registered Collection	Smithsonian Institution, National Museum of Natural History	S.L.Wood Collection	CCDB-30438-C08		USNM ENT 01451821	USNM	Smithsonian Institution, National Museum of Natural History	Arthropoda	Insecta	Coleoptera	Curculionidae	Scolytinae	Corthylini	Araptus	Araptus impensus		USNM Curators								S.L.Wood Collection	Vouchered:Registered Collection	inv leg
USNM ENT 01451822		Sanger	SICOA	SICOA033-18	CCDB-30438-C09				USNM ENT 01451822	432[89n]		MN344807	3	No				27-Nov-1981	Conophthorus conicolens			Vouchered:Registered Collection	Smithsonian Institution, National Museum of Natural History	S.L.Wood Collection	CCDB-30438-C09		USNM ENT 01451822	USNM	Smithsonian Institution, National Museum of Natural History	Arthropoda	Insecta	Coleoptera	Curculionidae	Scolytinae	Corthylini	Conophthorus	Conophthorus conicolens		USNM Curators								S.L.Wood Collection	Vouchered:Registered Collection	inv leg
USNM ENT 01451823		Sanger	SICOA	SICOA034-18	CCDB-30438-C10				USNM ENT 01451823	0[n]			3	No				06-Jan-1978	Conophthorus apachecae			Vouchered:Registered Collection	Smithsonian Institution, National Museum of Natural History	S.L.Wood Collection	CCDB-30438-C10		USNM ENT 01451823	USNM	Smithsonian Institution, National Museum of Natural History	Arthropoda	Insecta	Coleoptera	Curculionidae	Scolytinae	Corthylini	Conophthorus	Conophthorus apachecae		USNM Curators								S.L.Wood Collection	Vouchered:Registered Collection	inv leg
USNM ENT 01451824		Sanger	SICOA	SICOA035-18	CCDB-30438-C11				USNM ENT 01451824	0[n]			3	No				06-Jul-1965	Pityoborus hirtellus			Vouchered:Registered Collection	Smithsonian Institution, National Museum of Natural History	S.L.Wood Collection	CCDB-30438-C11		USNM ENT 01451824	USNM	Smithsonian Institution, National Museum of Natural History	Arthropoda	Insecta	Coleoptera	Curculionidae	Scolytinae	Corthylini	Pityoborus	Pityoborus hirtellus		USNM Curators								S.L.Wood Collection	Vouchered:Registered Collection	inv leg
USNM ENT 01451825		Sanger	SICOA	SICOA036-18	CCDB-30438-C12				USNM ENT 01451825	0[n]			3	No				06-Apr-1965	Pityoborus rubentis			Vouchered:Registered Collection	Smithsonian Institution, National Museum of Natural History	S.L.Wood Collection	CCDB-30438-C12		USNM ENT 01451825	USNM	Smithsonian Institution, National Museum of Natural History	Arthropoda	Insecta	Coleoptera	Curculionidae	Scolytinae	Corthylini	Pityoborus	Pityoborus rubentis		USNM Curators								S.L.Wood Collection	Vouchered:Registered Collection	inv leg
USNM ENT 01451826		Sanger	SICOA	SICOA037-18	CCDB-30438-D01				USNM ENT 01451826	658[200n]		MN345220	3	No				28-Mar-2003	Pityophthorus carmeli			Vouchered:Registered Collection	Smithsonian Institution, National Museum of Natural History		CCDB-30438-D01		USNM ENT 01451826	USNM	Smithsonian Institution, National Museum of Natural History	Arthropoda	Insecta	Coleoptera	Curculionidae	Scolytinae	Corthylini	Pityophthorus	Pityophthorus carmeli		J. Msakomoto			Det. Pityophthorus carmeli J.Msakomoto|Det. Pityophthorus carmeli sw. D.E.Bright 2003	M					Vouchered:Registered Collection	inv leg
USNM ENT 01451827		Sanger	SICOA	SICOA038-18	CCDB-30438-D02				USNM ENT 01451827	0[n]			3	No				05-Apr-1969	Pityophthorus comosus			Vouchered:Registered Collection	Smithsonian Institution, National Museum of Natural History	S.L.Wood Collection	CCDB-30438-D02		USNM ENT 01451827	USNM	Smithsonian Institution, National Museum of Natural History	Arthropoda	Insecta	Coleoptera	Curculionidae	Scolytinae	Corthylini	Pityophthorus	Pityophthorus comosus		USNM Curators								S.L.Wood Collection	Vouchered:Registered Collection	inv leg
USNM ENT 01451828		Sanger	SICOA	SICOA039-18	CCDB-30438-D03				USNM ENT 01451828	0[n]			3	No				27-Feb-1970	Corthylini			Vouchered:Registered Collection	Smithsonian Institution, National Museum of Natural History	S.L.Wood Collection	CCDB-30438-D03		USNM ENT 01451828	USNM	Smithsonian Institution, National Museum of Natural History	Arthropoda	Insecta	Coleoptera	Curculionidae	Scolytinae	Corthylini				USNM Curators			Det. Subtribe Pityophthorina					S.L.Wood Collection	Vouchered:Registered Collection	inv leg
USNM ENT 01451829		Sanger	SICOA	SICOA040-18	CCDB-30438-D04				USNM ENT 01451829	136[0n]			3	No				31-Dec-1979	Corthylini			Vouchered:Registered Collection	Smithsonian Institution, National Museum of Natural History	S.L.Wood Collection	CCDB-30438-D04		USNM ENT 01451829	USNM	Smithsonian Institution, National Museum of Natural History	Arthropoda	Insecta	Coleoptera	Curculionidae	Scolytinae	Corthylini				A. A. D. R.			Det. Subtribe Pityophthorina|Det. Conophthorus sp. A.A.D.R.					S.L.Wood Collection	Vouchered:Registered Collection	inv leg
USNM ENT 01451830		Sanger	SICOA	SICOA041-18	CCDB-30438-D05				USNM ENT 01451830	407[0n]	2	MN344334	3	No				07-Aug-1975	Cryphalus strohmeyeri			Vouchered:Registered Collection	Smithsonian Institution, National Museum of Natural History	Label in Japanese, see Label Photo|S.L.Wood Collection|C-10	CCDB-30438-D05		USNM ENT 01451830	USNM	Smithsonian Institution, National Museum of Natural History	Arthropoda	Insecta	Coleoptera	Curculionidae	Scolytinae	Cryphalini	Cryphalus	Cryphalus strohmeyeri		USNM Curators								Label in Japanese, see Label Photo|S.L.Wood Collection|C-10	Vouchered:Registered Collection	inv leg
USNM ENT 01451831		Sanger	SICOA	SICOA042-18	CCDB-30438-D06				USNM ENT 01451831	0[n]			3	No				08-Apr-1975	Cryphalus strohmeyeri			Vouchered:Registered Collection	Smithsonian Institution, National Museum of Natural History	Label in Japanese, see Label Photo|S.L.Wood Collection	CCDB-30438-D06		USNM ENT 01451831	USNM	Smithsonian Institution, National Museum of Natural History	Arthropoda	Insecta	Coleoptera	Curculionidae	Scolytinae	Cryphalini	Cryphalus	Cryphalus strohmeyeri		USNM Curators								Label in Japanese, see Label Photo|S.L.Wood Collection	Vouchered:Registered Collection	inv leg
USNM ENT 01451832		Sanger	SICOA	SICOA043-18	CCDB-30438-D07				USNM ENT 01451832	0[n]			3	No				06-Dec-1970	Cryptocarenus diadematus			Vouchered:Registered Collection	Smithsonian Institution, National Museum of Natural History	S.L.Wood Collection	CCDB-30438-D07		USNM ENT 01451832	USNM	Smithsonian Institution, National Museum of Natural History	Arthropoda	Insecta	Coleoptera	Curculionidae	Scolytinae	Cryphalini	Cryptocarenus	Cryptocarenus diadematus		USNM Curators								S.L.Wood Collection	Vouchered:Registered Collection	inv leg
USNM ENT 01451833		Sanger	SICOA	SICOA044-18	CCDB-30438-D08				USNM ENT 01451833	0[n]			3	No				06-Dec-1970	Cryptocarenus brevicollis			Vouchered:Registered Collection	Smithsonian Institution, National Museum of Natural History	S.L.Wood Collection|292	CCDB-30438-D08		USNM ENT 01451833	USNM	Smithsonian Institution, National Museum of Natural History	Arthropoda	Insecta	Coleoptera	Curculionidae	Scolytinae	Cryphalini	Cryptocarenus	Cryptocarenus brevicollis		USNM Curators			Det. Cryptocarenus coronatus	F				S.L.Wood Collection|292	Vouchered:Registered Collection	inv leg
USNM ENT 01451834		Sanger	SICOA	SICOA045-18	CCDB-30438-D09				USNM ENT 01451834	0[n]			3	No				08-Oct-1972	Scolytogenes afer			Vouchered:Registered Collection	Smithsonian Institution, National Museum of Natural History	S.L.Wood Collection	CCDB-30438-D09		USNM ENT 01451834	USNM	Smithsonian Institution, National Museum of Natural History	Arthropoda	Insecta	Coleoptera	Curculionidae	Scolytinae	Cryphalini	Scolytogenes	Scolytogenes afer		USNM Curators								S.L.Wood Collection	Vouchered:Registered Collection	inv leg
USNM ENT 01451835	Yes	Sanger	SICOA	SICOA046-18	CCDB-30438-D10				USNM ENT 01451835	0[n]			3	No				06-May-1975	Scolytogenes darwini			Vouchered:Registered Collection	Smithsonian Institution, National Museum of Natural History	S.L.Wood Collection	CCDB-30438-D10		USNM ENT 01451835	USNM	Smithsonian Institution, National Museum of Natural History	Arthropoda	Insecta	Coleoptera	Curculionidae	Scolytinae	Cryphalini	Scolytogenes	Scolytogenes darwini		USNM Curators								S.L.Wood Collection	Vouchered:Registered Collection	inv leg
USNM ENT 01451836		Sanger	SICOA	SICOA047-18	CCDB-30438-D11				USNM ENT 01451836	0[n]			3	No				15-Aug-1972	Acacicis atomarius			Vouchered:Registered Collection	Smithsonian Institution, National Museum of Natural History	S.L.Wood Collection	CCDB-30438-D11		USNM ENT 01451836	USNM	Smithsonian Institution, National Museum of Natural History	Arthropoda	Insecta	Coleoptera	Curculionidae	Scolytinae	Diamerini	Acacicis	Acacicis atomarius		USNM Curators								S.L.Wood Collection	Vouchered:Registered Collection	inv leg
USNM ENT 01451837	Yes	Sanger	SICOA	SICOA048-18	CCDB-30438-D12				USNM ENT 01451837	0[n]			3	No				06-Jan-1975	Acacicis granulicollis			Vouchered:Registered Collection	Smithsonian Institution, National Museum of Natural History	S.L.Wood Collection	CCDB-30438-D12		USNM ENT 01451837	USNM	Smithsonian Institution, National Museum of Natural History	Arthropoda	Insecta	Coleoptera	Curculionidae	Scolytinae	Diamerini	Acacicis	Acacicis granulicollis		USNM Curators								S.L.Wood Collection	Vouchered:Registered Collection	inv leg
USNM ENT 01451838		Sanger	SICOA	SICOA049-18	CCDB-30438-E01			BOLD:ADY2035	USNM ENT 01451838	550[0n]		MN344333	3	No				22-Aug-1983	Bothrosternoides malayensis			Vouchered:Registered Collection	Smithsonian Institution, National Museum of Natural History	Label in Japanese, see Label Photo|S.L.Wood Collection	CCDB-30438-E01		USNM ENT 01451838	USNM	Smithsonian Institution, National Museum of Natural History	Arthropoda	Insecta	Coleoptera	Curculionidae	Scolytinae	Diamerini	Bothrosternoides	Bothrosternoides malayensis		USNM Curators								Label in Japanese, see Label Photo|S.L.Wood Collection	Vouchered:Registered Collection	inv leg
USNM ENT 01451839	Yes	Sanger	SICOA	SICOA050-18	CCDB-30438-E02				USNM ENT 01451839	0[n]			3	No				06-Jun-1975	Diamerus fici			Vouchered:Registered Collection	Smithsonian Institution, National Museum of Natural History	S.L.Wood Collection	CCDB-30438-E02		USNM ENT 01451839	USNM	Smithsonian Institution, National Museum of Natural History	Arthropoda	Insecta	Coleoptera	Curculionidae	Scolytinae	Diamerini	Diamerus	Diamerus fici		USNM Curators								S.L.Wood Collection	Vouchered:Registered Collection	inv leg
USNM ENT 01451840		Sanger	SICOA	SICOA051-18	CCDB-30438-E03				USNM ENT 01451840	0[n]			3	No				06-Jun-1975	Diamerus variegatus			Vouchered:Registered Collection	Smithsonian Institution, National Museum of Natural History	S.L.Wood Collection|80.	CCDB-30438-E03		USNM ENT 01451840	USNM	Smithsonian Institution, National Museum of Natural History	Arthropoda	Insecta	Coleoptera	Curculionidae	Scolytinae	Diamerini	Diamerus	Diamerus variegatus		USNM Curators			Det. Diamerus variegatus	M				S.L.Wood Collection|80.	Vouchered:Registered Collection	inv leg
USNM ENT 01451841		Sanger	SICOA	SICOA052-18	CCDB-30438-E04				USNM ENT 01451841	0[n]			3	No				06-Jun-1975	Sphaerotrypes coimbatorensis			Vouchered:Registered Collection	Smithsonian Institution, National Museum of Natural History	S.L.Wood Collection	CCDB-30438-E04		USNM ENT 01451841	USNM	Smithsonian Institution, National Museum of Natural History	Arthropoda	Insecta	Coleoptera	Curculionidae	Scolytinae	Diamerini	Sphaerotrypes	Sphaerotrypes coimbatorensis		USNM Curators								S.L.Wood Collection	Vouchered:Registered Collection	inv leg
USNM ENT 01451842	Yes	Sanger	SICOA	SICOA053-18	CCDB-30438-E05				USNM ENT 01451842	0[n]			3	No				14-Jun-1975	Sphaerotrypes globulus			Vouchered:Registered Collection	Smithsonian Institution, National Museum of Natural History	S.L.Wood Collection	CCDB-30438-E05		USNM ENT 01451842	USNM	Smithsonian Institution, National Museum of Natural History	Arthropoda	Insecta	Coleoptera	Curculionidae	Scolytinae	Diamerini	Sphaerotrypes	Sphaerotrypes globulus		USNM Curators								S.L.Wood Collection	Vouchered:Registered Collection	inv leg
USNM ENT 01451843		Sanger	SICOA	SICOA054-18	CCDB-30438-E06				USNM ENT 01451843	0[n]			3	No				08-Jun-1972	Coccotrypes pterydophytae			Vouchered:Registered Collection	Smithsonian Institution, National Museum of Natural History	S.L.Wood Collection	CCDB-30438-E06		USNM ENT 01451843	USNM	Smithsonian Institution, National Museum of Natural History	Arthropoda	Insecta	Coleoptera	Curculionidae	Scolytinae	Dryocoetini	Coccotrypes	Coccotrypes pterydophytae		USNM Curators								S.L.Wood Collection	Vouchered:Registered Collection	inv leg
USNM ENT 01451844		Sanger	SICOA	SICOA055-18	CCDB-30438-E07			BOLD:ADG0103	USNM ENT 01451844	540[0n]	4	MN345514	3	Yes				09-Apr-1976	Coccotrypes rhizophorae			Vouchered:Registered Collection	Smithsonian Institution, National Museum of Natural History	S.L.Wood Collection	CCDB-30438-E07		USNM ENT 01451844	USNM	Smithsonian Institution, National Museum of Natural History	Arthropoda	Insecta	Coleoptera	Curculionidae	Scolytinae	Dryocoetini	Coccotrypes	Coccotrypes rhizophorae		USNM Curators								S.L.Wood Collection	Vouchered:Registered Collection	inv leg
USNM ENT 01451845		Sanger	SICOA	SICOA056-18	CCDB-30438-E08				USNM ENT 01451845	0[n]			3	No				23-Jun-1975	Dryocoetiops coffeae			Vouchered:Registered Collection	Smithsonian Institution, National Museum of Natural History	S.L.Wood Collection	CCDB-30438-E08		USNM ENT 01451845	USNM	Smithsonian Institution, National Museum of Natural History	Arthropoda	Insecta	Coleoptera	Curculionidae	Scolytinae	Dryocoetini	Dryocoetiops	Dryocoetiops coffeae		USNM Curators								S.L.Wood Collection	Vouchered:Registered Collection	inv leg
USNM ENT 01451846		Sanger	SICOA	SICOA057-18	CCDB-30438-E09			BOLD:ADO3836	USNM ENT 01451846	658[0n]	4	MN346152	3	Yes				30-Sep-1964	Dryocoetiops coffeae			Vouchered:Registered Collection	Smithsonian Institution, National Museum of Natural History	S.L.Wood Collection	CCDB-30438-E09		USNM ENT 01451846	USNM	Smithsonian Institution, National Museum of Natural History	Arthropoda	Insecta	Coleoptera	Curculionidae	Scolytinae	Dryocoetini	Dryocoetiops	Dryocoetiops coffeae		USNM Curators								S.L.Wood Collection	Vouchered:Registered Collection	inv leg
USNM ENT 01451847		Sanger	SICOA	SICOA058-18	CCDB-30438-E10				USNM ENT 01451847	0[n]			3	No				06-Apr-1961	Ozopemon fuscicollis			Vouchered:Registered Collection	Smithsonian Institution, National Museum of Natural History	929|S.L.Wood Collection	CCDB-30438-E10		USNM ENT 01451847	USNM	Smithsonian Institution, National Museum of Natural History	Arthropoda	Insecta	Coleoptera	Curculionidae	Scolytinae	Dryocoetini	Ozopemon	Ozopemon fuscicollis		S. L. Wood			Det. Ozopemon not brownei|O.fuscicollis comp cotype|Ozopemon fuscicollis comp schedl co type S.L.Wood 1981	F				929|S.L.Wood Collection	Vouchered:Registered Collection	inv leg
USNM ENT 01451848		Sanger	SICOA	SICOA059-18	CCDB-30438-E11				USNM ENT 01451848	0[n]			3	No				08-Jun-1972	Ozopemon			Vouchered:Registered Collection	Smithsonian Institution, National Museum of Natural History	S.L.Wood Collection	CCDB-30438-E11		USNM ENT 01451848	USNM	Smithsonian Institution, National Museum of Natural History	Arthropoda	Insecta	Coleoptera	Curculionidae	Scolytinae	Dryocoetini	Ozopemon			USNM Curators								S.L.Wood Collection	Vouchered:Registered Collection	inv leg
USNM ENT 01451849		Sanger	SICOA	SICOA060-18	CCDB-30438-E12				USNM ENT 01451849	430[0n]		MN344663	3	No				30-Apr-1992	Thamnurgus euphorbiae			Vouchered:Registered Collection	Smithsonian Institution, National Museum of Natural History	Loan from USNMNH 2018066	CCDB-30438-E12		USNM ENT 01451849	USNM	Smithsonian Institution, National Museum of Natural History	Arthropoda	Insecta	Coleoptera	Curculionidae	Scolytinae	Dryocoetini	Thamnurgus	Thamnurgus euphorbiae		USNM Curators								Loan from USNMNH 2018066	Vouchered:Registered Collection	inv leg
USNM ENT 01451850		Sanger	SICOA	SICOA061-18	CCDB-30438-F01				USNM ENT 01451850	0[n]			3	No				07-Feb-1967	Gymnochilus alni		Paratype	Museum Vouchered:Type Series	Smithsonian Institution, National Museum of Natural History	S.L.Wood Collection	CCDB-30438-F01		USNM ENT 01451850	USNM	Smithsonian Institution, National Museum of Natural History	Arthropoda	Insecta	Coleoptera	Curculionidae	Scolytinae	Hexacolini	Gymnochilus	Gymnochilus alni		S. L. Wood			Det. Gymnochilus alni S.L.W.1971				Paratype	S.L.Wood Collection	Museum Vouchered:Type Series	inv leg
USNM ENT 01451851		Sanger	SICOA	SICOA062-18	CCDB-30438-F02				USNM ENT 01451851	0[n]			3	No				16-Sep-1969	Gymnochilus consocius			Vouchered:Registered Collection	Smithsonian Institution, National Museum of Natural History	S.L.Wood Collection	CCDB-30438-F02		USNM ENT 01451851	USNM	Smithsonian Institution, National Museum of Natural History	Arthropoda	Insecta	Coleoptera	Curculionidae	Scolytinae	Hexacolini	Gymnochilus	Gymnochilus consocius		USNM Curators								S.L.Wood Collection	Vouchered:Registered Collection	inv leg
USNM ENT 01451852		Sanger	SICOA	SICOA063-18	CCDB-30438-F03				USNM ENT 01451852	0[n]			3	No				05-Jul-1964	Scolytodes atratus			Vouchered:Registered Collection	Smithsonian Institution, National Museum of Natural History	S.L.Wood Collection	CCDB-30438-F03		USNM ENT 01451852	USNM	Smithsonian Institution, National Museum of Natural History	Arthropoda	Insecta	Coleoptera	Curculionidae	Scolytinae	Hexacolini	Scolytodes	Scolytodes atratus		USNM Curators								S.L.Wood Collection	Vouchered:Registered Collection	inv leg
USNM ENT 01451853		Sanger	SICOA	SICOA064-18	CCDB-30438-F04				USNM ENT 01451853	0[n]			3	No				12-Sep-1969	Scolytodes canaliculus		Paratype	Museum Vouchered:Type Series	Smithsonian Institution, National Museum of Natural History	S.L.Wood Collection	CCDB-30438-F04		USNM ENT 01451853	USNM	Smithsonian Institution, National Museum of Natural History	Arthropoda	Insecta	Coleoptera	Curculionidae	Scolytinae	Hexacolini	Scolytodes	Scolytodes canaliculus		S. L. Wood			Det. Scolytodes canaliculus Wood 1977				Paratype	S.L.Wood Collection	Museum Vouchered:Type Series	inv leg
USNM ENT 01451854		Sanger	SICOA	SICOA065-18	CCDB-30438-F05				USNM ENT 01451854	0[n]			3	No				17-Jun-1968	Hylastes macer			Vouchered:Registered Collection	Smithsonian Institution, National Museum of Natural History	S.L.Wood Collection	CCDB-30438-F05		USNM ENT 01451854	USNM	Smithsonian Institution, National Museum of Natural History	Arthropoda	Insecta	Coleoptera	Curculionidae	Scolytinae	Hylastini	Hylastes	Hylastes macer		USNM Curators								S.L.Wood Collection	Vouchered:Registered Collection	inv leg
USNM ENT 01451855		Sanger	SICOA	SICOA066-18	CCDB-30438-F06				USNM ENT 01451855	0[n]			3	No				24-Jun-1961	Hylastes macer			Vouchered:Registered Collection	Smithsonian Institution, National Museum of Natural History	S.L.Wood Collection	CCDB-30438-F06		USNM ENT 01451855	USNM	Smithsonian Institution, National Museum of Natural History	Arthropoda	Insecta	Coleoptera	Curculionidae	Scolytinae	Hylastini	Hylastes	Hylastes macer		USNM Curators								S.L.Wood Collection	Vouchered:Registered Collection	inv leg
USNM ENT 01451856		Sanger	SICOA	SICOA067-18	CCDB-30438-F07				USNM ENT 01451856	0[n]			3	No				08-Jun-1972	Hylesinus cordipennis			Vouchered:Registered Collection	Smithsonian Institution, National Museum of Natural History		CCDB-30438-F07		USNM ENT 01451856	USNM	Smithsonian Institution, National Museum of Natural History	Arthropoda	Insecta	Coleoptera	Curculionidae	Scolytinae	Hylesinini	Hylesinus	Hylesinus cordipennis		USNM Curators									Vouchered:Registered Collection	inv leg
USNM ENT 01451857		Sanger	SICOA	SICOA068-18	CCDB-30438-F08				USNM ENT 01451857	463[0n]	2	MN345491	3	No				26-Sep-1995	Hylesinus oregonus			Vouchered:Registered Collection	Smithsonian Institution, National Museum of Natural History	S.L.Wood Collection	CCDB-30438-F08		USNM ENT 01451857	USNM	Smithsonian Institution, National Museum of Natural History	Arthropoda	Insecta	Coleoptera	Curculionidae	Scolytinae	Hylesinini	Hylesinus	Hylesinus oregonus		USNM Curators								S.L.Wood Collection	Vouchered:Registered Collection	inv leg
USNM ENT 01451858		Sanger	SICOA	SICOA069-18	CCDB-30438-F09				USNM ENT 01451858	0[n]			3	No				03-Aug-1970	Phloeoborus asper			Vouchered:Registered Collection	Smithsonian Institution, National Museum of Natural History	S.L.Wood Collection	CCDB-30438-F09		USNM ENT 01451858	USNM	Smithsonian Institution, National Museum of Natural History	Arthropoda	Insecta	Coleoptera	Curculionidae	Scolytinae	Hylesinini	Phloeoborus	Phloeoborus asper		USNM Curators								S.L.Wood Collection	Vouchered:Registered Collection	inv leg
USNM ENT 01451859		Sanger	SICOA	SICOA070-18	CCDB-30438-F10				USNM ENT 01451859	0[n]			3	No				17-May-1964	Phloeoborus rudis			Vouchered:Registered Collection	Smithsonian Institution, National Museum of Natural History		CCDB-30438-F10		USNM ENT 01451859	USNM	Smithsonian Institution, National Museum of Natural History	Arthropoda	Insecta	Coleoptera	Curculionidae	Scolytinae	Hylesinini	Phloeoborus	Phloeoborus rudis		USNM Curators									Vouchered:Registered Collection	inv leg
USNM ENT 01451860	Yes	Sanger	SICOA	SICOA071-18	CCDB-30438-F11				USNM ENT 01451860	0[n]			3	No				08-Jun-1972	Chaetoptelius impar			Vouchered:Registered Collection	Smithsonian Institution, National Museum of Natural History	S.L.Wood Collection	CCDB-30438-F11		USNM ENT 01451860	USNM	Smithsonian Institution, National Museum of Natural History	Arthropoda	Insecta	Coleoptera	Curculionidae	Scolytinae	Hylurgini	Chaetoptelius	Chaetoptelius impar		USNM Curators								S.L.Wood Collection	Vouchered:Registered Collection	inv leg
USNM ENT 01451861		Sanger	SICOA	SICOA072-18	CCDB-30438-F12				USNM ENT 01451861	0[n]			3	No				08-Jun-1972	Chaetoptelius impar			Vouchered:Registered Collection	Smithsonian Institution, National Museum of Natural History	S.L.Wood Collection	CCDB-30438-F12		USNM ENT 01451861	USNM	Smithsonian Institution, National Museum of Natural History	Arthropoda	Insecta	Coleoptera	Curculionidae	Scolytinae	Hylurgini	Chaetoptelius	Chaetoptelius impar		USNM Curators								S.L.Wood Collection	Vouchered:Registered Collection	inv leg
USNM ENT 01451862	Yes	Sanger	SICOA	SICOA073-18	CCDB-30438-G01				USNM ENT 01451862	355[89n]		MN345240	3	No				30-Jun-1986	Dendroctonus simplex			Vouchered:Registered Collection	Smithsonian Institution, National Museum of Natural History	S.L.Wood Collection	CCDB-30438-G01		USNM ENT 01451862	USNM	Smithsonian Institution, National Museum of Natural History	Arthropoda	Insecta	Coleoptera	Curculionidae	Scolytinae	Hylurgini	Dendroctonus	Dendroctonus simplex		USNM Curators								S.L.Wood Collection	Vouchered:Registered Collection	inv leg
USNM ENT 01451863		Sanger	SICOA	SICOA074-18	CCDB-30438-G02				USNM ENT 01451863	0[n]			3	No				30-Jun-1986	Dendroctonus simplex			Vouchered:Registered Collection	Smithsonian Institution, National Museum of Natural History		CCDB-30438-G02		USNM ENT 01451863	USNM	Smithsonian Institution, National Museum of Natural History	Arthropoda	Insecta	Coleoptera	Curculionidae	Scolytinae	Hylurgini	Dendroctonus	Dendroctonus simplex		USNM Curators									Vouchered:Registered Collection	inv leg
USNM ENT 01451864		Sanger	SICOA	SICOA075-18	CCDB-30438-G03				USNM ENT 01451864	0[n]			3	No				15-Aug-1972	Pachycotes clavatus			Vouchered:Registered Collection	Smithsonian Institution, National Museum of Natural History	S.L.Wood Collection	CCDB-30438-G03		USNM ENT 01451864	USNM	Smithsonian Institution, National Museum of Natural History	Arthropoda	Insecta	Coleoptera	Curculionidae	Scolytinae	Hylurgini	Pachycotes	Pachycotes clavatus		USNM Curators								S.L.Wood Collection	Vouchered:Registered Collection	inv leg
USNM ENT 01451865		Sanger	SICOA	SICOA076-18	CCDB-30438-G04				USNM ENT 01451865	355[1n]	2	MN344044	3	No				04-Jan-1957	Pachycotes peregrinus			Vouchered:Registered Collection	Smithsonian Institution, National Museum of Natural History	S.L.Wood Collection	CCDB-30438-G04		USNM ENT 01451865	USNM	Smithsonian Institution, National Museum of Natural History	Arthropoda	Insecta	Coleoptera	Curculionidae	Scolytinae	Hylurgini	Pachycotes	Pachycotes peregrinus		USNM Curators				F				S.L.Wood Collection	Vouchered:Registered Collection	inv leg
USNM ENT 01451866		Sanger	SICOA	SICOA077-18	CCDB-30438-G05				USNM ENT 01451866	0[n]			3	No				06-Jan-1961	Pseudohylesinus granulatus			Vouchered:Registered Collection	Smithsonian Institution, National Museum of Natural History	S.L.Wood Collection	CCDB-30438-G05		USNM ENT 01451866	USNM	Smithsonian Institution, National Museum of Natural History	Arthropoda	Insecta	Coleoptera	Curculionidae	Scolytinae	Hylurgini	Pseudohylesinus	Pseudohylesinus granulatus		USNM Curators								S.L.Wood Collection	Vouchered:Registered Collection	inv leg
USNM ENT 01451867		Sanger	SICOA	SICOA078-18	CCDB-30438-G06				USNM ENT 01451867	0[n]			3	No				30-May-1969	Pseudohylesinus maculosus			Vouchered:Registered Collection	Smithsonian Institution, National Museum of Natural History	S.L.Wood Collection	CCDB-30438-G06		USNM ENT 01451867	USNM	Smithsonian Institution, National Museum of Natural History	Arthropoda	Insecta	Coleoptera	Curculionidae	Scolytinae	Hylurgini	Pseudohylesinus	Pseudohylesinus maculosus		USNM Curators								S.L.Wood Collection	Vouchered:Registered Collection	inv leg
USNM ENT 01451868		Sanger	SICOA	SICOA079-18	CCDB-30438-G07			BOLD:AAJ7089	USNM ENT 01451868	407[1n]	2	MN344149	3	No				28-Feb-1998	Sinophloeus porteri			Vouchered:Registered Collection	Smithsonian Institution, National Museum of Natural History	S.L.Wood Collection	CCDB-30438-G07		USNM ENT 01451868	USNM	Smithsonian Institution, National Museum of Natural History	Arthropoda	Insecta	Coleoptera	Curculionidae	Scolytinae	Hylurgini	Sinophloeus	Sinophloeus porteri		USNM Curators								S.L.Wood Collection	Vouchered:Registered Collection	inv leg
USNM ENT 01451869		Sanger	SICOA	SICOA080-18	CCDB-30438-G08				USNM ENT 01451869	0[n]			3	No				11-Mar-1967	Sinophloeus porteri			Vouchered:Registered Collection	Smithsonian Institution, National Museum of Natural History	S.L.Wood Collection	CCDB-30438-G08		USNM ENT 01451869	USNM	Smithsonian Institution, National Museum of Natural History	Arthropoda	Insecta	Coleoptera	Curculionidae	Scolytinae	Hylurgini	Sinophloeus	Sinophloeus porteri		USNM Curators								S.L.Wood Collection	Vouchered:Registered Collection	inv leg
USNM ENT 01451870		Sanger	SICOA	SICOA081-18	CCDB-30438-G09				USNM ENT 01451870	0[n]			3	No				07-Sep-1970	Acanthotomicus bidentis		Paratype	Museum Vouchered:Type Series	Smithsonian Institution, National Museum of Natural History		CCDB-30438-G09		USNM ENT 01451870	USNM	Smithsonian Institution, National Museum of Natural History	Arthropoda	Insecta	Coleoptera	Curculionidae	Scolytinae	Ipini	Acanthotomicus	Acanthotomicus bidentis		S. L. Wood			Det. Mimips bidens S.L.W.1971				Paratype		Museum Vouchered:Type Series	inv leg
USNM ENT 01451871		Sanger	SICOA	SICOA082-18	CCDB-30438-G10				USNM ENT 01451871	0[n]			3	No				05-Apr-1970	Acanthotomicus granulatus		Paratype	Museum Vouchered:Type Series	Smithsonian Institution, National Museum of Natural History	S.L.Wood Collection	CCDB-30438-G10		USNM ENT 01451871	USNM	Smithsonian Institution, National Museum of Natural History	Arthropoda	Insecta	Coleoptera	Curculionidae	Scolytinae	Ipini	Acanthotomicus	Acanthotomicus granulatus		S. L. Wood			Det. Mimips uncinatus S.L.W.1971				Paratype	S.L.Wood Collection	Museum Vouchered:Type Series	inv leg
USNM ENT 01451872		Sanger	SICOA	SICOA083-18	CCDB-30438-G11			BOLD:ADX9749	USNM ENT 01451872	550[0n]		MN344271	3	No				31-Aug-1972	Ips apache		Allotype	Museum Vouchered:Type	Smithsonian Institution, National Museum of Natural History	USNM 2030137; from Pinus engelmannii	CCDB-30438-G11		USNM ENT 01451872	USNM	Smithsonian Institution, National Museum of Natural History	Arthropoda	Insecta	Coleoptera	Curculionidae	Scolytinae	Ipini	Ips	Ips apache		Lanier			Allotype of Ips apache Lanier, 1991, Can. Ent. 123: 1118				Allotype	USNM 2030137; from Pinus engelmannii	Museum Vouchered:Type	inv leg
USNM ENT 01451873		Sanger	SICOA	SICOA084-18	CCDB-30438-G12				USNM ENT 01451873	0[n]			3	No				21-Jun-1967	Ips cribricollis			Vouchered:Registered Collection	Smithsonian Institution, National Museum of Natural History	S.L.Wood Collection	CCDB-30438-G12		USNM ENT 01451873	USNM	Smithsonian Institution, National Museum of Natural History	Arthropoda	Insecta	Coleoptera	Curculionidae	Scolytinae	Ipini	Ips	Ips cribricollis		S. L. Wood								S.L.Wood Collection	Vouchered:Registered Collection	inv leg
USNM ENT 01451874		Sanger	SICOA	SICOA085-18	CCDB-30438-H01				USNM ENT 01451874	0[n]			3	No				20-Jun-1968	Orthotomicus latidens			Vouchered:Registered Collection	Smithsonian Institution, National Museum of Natural History	S.L.Wood Collection	CCDB-30438-H01		USNM ENT 01451874	USNM	Smithsonian Institution, National Museum of Natural History	Arthropoda	Insecta	Coleoptera	Curculionidae	Scolytinae	Ipini	Orthotomicus	Orthotomicus latidens		S. L. Wood								S.L.Wood Collection	Vouchered:Registered Collection	inv leg
USNM ENT 01451875		Sanger	SICOA	SICOA086-18	CCDB-30438-H02				USNM ENT 01451875	0[n]			3	No				06-Nov-1961	Orthotomicus spinifer			Vouchered:Registered Collection	Smithsonian Institution, National Museum of Natural History	S.L.Wood Collection	CCDB-30438-H02		USNM ENT 01451875	USNM	Smithsonian Institution, National Museum of Natural History	Arthropoda	Insecta	Coleoptera	Curculionidae	Scolytinae	Ipini	Orthotomicus	Orthotomicus spinifer		S. L. Wood								S.L.Wood Collection	Vouchered:Registered Collection	inv leg
USNM ENT 01451876		Sanger	SICOA	SICOA087-18	CCDB-30438-H03				USNM ENT 01451876	0[n]			3	No				11-Nov-1970	Pityogenes plagiatus			Vouchered:Registered Collection	Smithsonian Institution, National Museum of Natural History		CCDB-30438-H03		USNM ENT 01451876	USNM	Smithsonian Institution, National Museum of Natural History	Arthropoda	Insecta	Coleoptera	Curculionidae	Scolytinae	Ipini	Pityogenes	Pityogenes plagiatus		S. L. Wood									Vouchered:Registered Collection	inv leg
USNM ENT 01451877		Sanger	SICOA	SICOA088-18	CCDB-30438-H04				USNM ENT 01451877	307[0n]	2	MN345713	3	No				31-May-1973	Pityogenes porifrons			Vouchered:Registered Collection	Smithsonian Institution, National Museum of Natural History	S.L.Wood Collection	CCDB-30438-H04		USNM ENT 01451877	USNM	Smithsonian Institution, National Museum of Natural History	Arthropoda	Insecta	Coleoptera	Curculionidae	Scolytinae	Ipini	Pityogenes	Pityogenes porifrons		Pfeffer			Det. Porifrons Pfeffer					S.L.Wood Collection	Vouchered:Registered Collection	inv leg
USNM ENT 01451878		Sanger	SICOA	SICOA089-18	CCDB-30438-H05				USNM ENT 01451878	0[n]			3	No				06-Sep-1960	Pityokteines ornatus			Vouchered:Registered Collection	Smithsonian Institution, National Museum of Natural History	S.L.Wood Collection|BYO Bark Beetle Expd.	CCDB-30438-H05		USNM ENT 01451878	USNM	Smithsonian Institution, National Museum of Natural History	Arthropoda	Insecta	Coleoptera	Curculionidae	Scolytinae	Ipini	Pityokteines	Pityokteines ornatus		S. L. Wood								S.L.Wood Collection|BYO Bark Beetle Expd.	Vouchered:Registered Collection	inv leg
USNM ENT 01451879		Sanger	SICOA	SICOA090-18	CCDB-30438-H06				USNM ENT 01451879	0[n]			3	No				15-Jun-1968	Pityokteines elegans			Vouchered:Registered Collection	Smithsonian Institution, National Museum of Natural History	S.L.Wood Collection	CCDB-30438-H06		USNM ENT 01451879	USNM	Smithsonian Institution, National Museum of Natural History	Arthropoda	Insecta	Coleoptera	Curculionidae	Scolytinae	Ipini	Pityokteines	Pityokteines elegans		S. L. Wood								S.L.Wood Collection	Vouchered:Registered Collection	inv leg
USNM ENT 01451880		Sanger	SICOA	SICOA091-18	CCDB-30438-H07				USNM ENT 01451880	0[n]			3	No				18-Jun-1974	Pseudips orientalis		Paratype	Museum Vouchered:Type Series	Smithsonian Institution, National Museum of Natural History	Label in Japanese, see Label Photo|S.L.Wood Collection	CCDB-30438-H07		USNM ENT 01451880	USNM	Smithsonian Institution, National Museum of Natural History	Arthropoda	Insecta	Coleoptera	Curculionidae	Scolytinae	Ipini	Pseudips	Pseudips orientalis		S. L. Wood			Det. Ipis orientalis Wood 1986				Paratype	Label in Japanese, see Label Photo|S.L.Wood Collection	Museum Vouchered:Type Series	inv leg
USNM ENT 01451881		Sanger	SICOA	SICOA092-18	CCDB-30438-H08				USNM ENT 01451881	307[0n]	4	MN344023	3	No				18-Aug-1973	Pseudips orientalis		Paratype	Museum Vouchered:Type Series	Smithsonian Institution, National Museum of Natural History	Label in Japanese, see Label Photo|S.L.Wood Collection	CCDB-30438-H08		USNM ENT 01451881	USNM	Smithsonian Institution, National Museum of Natural History	Arthropoda	Insecta	Coleoptera	Curculionidae	Scolytinae	Ipini	Pseudips	Pseudips orientalis		S. L. Wood			Det. Ipis orientalis Wood 1986				Paratype	Label in Japanese, see Label Photo|S.L.Wood Collection	Museum Vouchered:Type Series	inv leg
USNM ENT 01451882		Sanger	SICOA	SICOA093-18	CCDB-30438-H09				USNM ENT 01451882	0[n]			3	No				23-Jun-1965	Hylocurus dilutus		Paratype	Museum Vouchered:Type Series	Smithsonian Institution, National Museum of Natural History	S.L.Wood Collection	CCDB-30438-H09		USNM ENT 01451882	USNM	Smithsonian Institution, National Museum of Natural History	Arthropoda	Insecta	Coleoptera	Curculionidae	Scolytinae	Micracidini	Hylocurus	Hylocurus dilutus		S. L. Wood			Det. Hylocurus dilutus S.L.W. 1971				Paratype	S.L.Wood Collection	Museum Vouchered:Type Series	inv leg
USNM ENT 01451883		Sanger	SICOA	SICOA094-18	CCDB-30438-H10				USNM ENT 01451883	0[n]			3	No				19-May-1964	Hylocurus incomptus		Paratype	Museum Vouchered:Type Series	Smithsonian Institution, National Museum of Natural History	S.L.Wood Collection	CCDB-30438-H10		USNM ENT 01451883	USNM	Smithsonian Institution, National Museum of Natural History	Arthropoda	Insecta	Coleoptera	Curculionidae	Scolytinae	Micracidini	Hylocurus	Hylocurus incomptus		S. L. Wood			Det. Hylocurus incomptus S.L.W. 1969				Paratype	S.L.Wood Collection	Museum Vouchered:Type Series	inv leg
USNM ENT 01451884		Sanger	SICOA	SICOA095-18	CCDB-30438-H11				USNM ENT 01451884	0[n]			3	No				17-Aug-1963	Micracis grandis			Vouchered:Registered Collection	Smithsonian Institution, National Museum of Natural History		CCDB-30438-H11		USNM ENT 01451884	USNM	Smithsonian Institution, National Museum of Natural History	Arthropoda	Insecta	Coleoptera	Curculionidae	Scolytinae	Micracidini	Micracis	Micracis grandis											Vouchered:Registered Collection	inv leg
USNM ENT 01452637		Sanger	SICOA	SICOA096-18	CCDB-30439-A01				USNM ENT 01452637	0[n]			2	No				18-Feb-1968	Anthia omoplata			Vouchered:Registered Collection	Smithsonian Institution, National Museum of Natural History		CCDB-30439-A01		USNM ENT 01452637	USNM	Smithsonian Institution, National Museum of Natural History	Arthropoda	Insecta	Coleoptera	Carabidae	Harpalinae	Anthiini	Anthia	Anthia omoplata		USNM Curators									Vouchered:Registered Collection	inv leg
USNM ENT 01452638		Sanger	SICOA	SICOA097-18	CCDB-30439-A02				USNM ENT 01452638	658[250n]		MN344408	2	No				24-Jul-1982	Anthia sexgutatta			Vouchered:Registered Collection	Smithsonian Institution, National Museum of Natural History		CCDB-30439-A02		USNM ENT 01452638	USNM	Smithsonian Institution, National Museum of Natural History	Arthropoda	Insecta	Coleoptera	Carabidae	Harpalinae	Anthiini	Anthia	Anthia sexgutatta		J. Mawdsley			Det. Anthia sexguttata (F.) J.R. Mawdsley 2010						Vouchered:Registered Collection	inv leg
USNM ENT 01452639	Yes	Sanger	SICOA	SICOA098-18	CCDB-30439-A03			BOLD:AAO0702	USNM ENT 01452639	658[89n]			2	No				30-Apr-1977	Asaphidion flavipes			Vouchered:Registered Collection	Smithsonian Institution, National Museum of Natural History		CCDB-30439-A03		USNM ENT 01452639	USNM	Smithsonian Institution, National Museum of Natural History	Arthropoda	Insecta	Coleoptera	Carabidae	Trechinae	Bembidiini	Asaphidion	Asaphidion flavipes		USNM Curators									Vouchered:Registered Collection	inv leg
USNM ENT 01452640		Sanger	SICOA	SICOA099-18	CCDB-30439-A04				USNM ENT 01452640	0[n]			2	No				20-Aug-1966	Bembidion bimaculatum			Vouchered:Registered Collection	Smithsonian Institution, National Museum of Natural History		CCDB-30439-A04		USNM ENT 01452640	USNM	Smithsonian Institution, National Museum of Natural History	Arthropoda	Insecta	Coleoptera	Carabidae	Trechinae	Bembidiini	Bembidion	Bembidion bimaculatum		USNM Curators									Vouchered:Registered Collection	inv leg
USNM ENT 01452641		Sanger	SICOA	SICOA100-18	CCDB-30439-A05			BOLD:AAF0277	USNM ENT 01452641	643[0n]	4	MN344125	2	Yes				08-May-1966	Bembidion quadrimaculatum			Vouchered:Registered Collection	Smithsonian Institution, National Museum of Natural History		CCDB-30439-A05		USNM ENT 01452641	USNM	Smithsonian Institution, National Museum of Natural History	Arthropoda	Insecta	Coleoptera	Carabidae	Trechinae	Bembidiini	Bembidion	Bembidion quadrimaculatum		USNM Curators									Vouchered:Registered Collection	inv leg
USNM ENT 01452642		Sanger	SICOA	SICOA101-18	CCDB-30439-A06				USNM ENT 01452642	0[n]			2	No				31-May-1972	Bembidion vernale			Vouchered:Registered Collection	Smithsonian Institution, National Museum of Natural History	Erwin Collectors Expedition no. 31-d in notebook 1	CCDB-30439-A06		USNM ENT 01452642	USNM	Smithsonian Institution, National Museum of Natural History	Arthropoda	Insecta	Coleoptera	Carabidae	Trechinae	Bembidiini	Bembidion	Bembidion vernale		USNM Curators				F				Erwin Collectors Expedition no. 31-d in notebook 1	Vouchered:Registered Collection	inv leg
USNM ENT 01452643		Sanger	SICOA	SICOA102-18	CCDB-30439-A07				USNM ENT 01452643	0[n]			2	No				19-Mar-1970	Tachyura politus			Vouchered:Registered Collection	Smithsonian Institution, National Museum of Natural History		CCDB-30439-A07		USNM ENT 01452643	USNM	Smithsonian Institution, National Museum of Natural History	Arthropoda	Insecta	Coleoptera	Carabidae	Trechinae	Bembidiini	Tachyura	Tachyura politus		USNM Curators									Vouchered:Registered Collection	inv leg
USNM ENT 01452644		Sanger	SICOA	SICOA103-18	CCDB-30439-A08			BOLD:ACV4534	USNM ENT 01452644	540[89n]		MN344250	2	No				03-Nov-1976	Tachyura politus			Vouchered:Registered Collection	Smithsonian Institution, National Museum of Natural History		CCDB-30439-A08		USNM ENT 01452644	USNM	Smithsonian Institution, National Museum of Natural History	Arthropoda	Insecta	Coleoptera	Carabidae	Trechinae	Bembidiini	Tachyura	Tachyura politus		USNM Curators									Vouchered:Registered Collection	inv leg
USNM ENT 01452645		Sanger	SICOA	SICOA104-18	CCDB-30439-A09				USNM ENT 01452645	0[n]			2	No				08-Feb-1963	Elaphropus			Vouchered:Registered Collection	Smithsonian Institution, National Museum of Natural History		CCDB-30439-A09		USNM ENT 01452645	USNM	Smithsonian Institution, National Museum of Natural History	Arthropoda	Insecta	Coleoptera	Carabidae	Trechinae	Bembidiini	Elaphropus			USNM Curators			Erythropus species group						Vouchered:Registered Collection	inv leg
USNM ENT 01452646		Sanger	SICOA	SICOA105-18	CCDB-30439-A10				USNM ENT 01452646	0[n]			2	No				01-Feb-1963	Elaphropus			Vouchered:Registered Collection	Smithsonian Institution, National Museum of Natural History	43	CCDB-30439-A10		USNM ENT 01452646	USNM	Smithsonian Institution, National Museum of Natural History	Arthropoda	Insecta	Coleoptera	Carabidae	Trechinae	Bembidiini	Elaphropus			USNM Curators			Erythropus species group					43	Vouchered:Registered Collection	inv leg
[truncated: 8,444 more rows]
[truncated: 25 more columns]
